# Supplementary material for: Screening of Contaminants of Emerging Concern in Surface Water and Wastewater Effluents, Assisted by the Persistency-Mobility-Toxicity Criteria
Source: Molecules. 2022 Jun 18;27(12):3915. doi: 10.3390/molecules27123915 (PMC9227630; doi:10.3390/molecules27123915)
Supplement: Supplementary file 1 [file molecules-27-03915-s001.zip]

Archive with 5 entries (5 files):
- ESM1.pdf
- ESM2.xlsx
- ESM3.xlsx
- ESM4.xlsx
- ESM5.xlsx
