# Supplementary material for: Screening of Contaminants of Emerging Concern in Surface Water and Wastewater Effluents, Assisted by the Persistency-Mobility-Toxicity Criteria
Source: Molecules. 2022 Jun 18;27(12):3915. doi: 10.3390/molecules27123915 (PMC9227630; doi:10.3390/molecules27123915)
Supplement: Supplementary file 1 [file molecules-27-03915-s001.zip › ESM2.xlsx]

## Sheet: Hoja1
ESM2:Compounds contained in the PCDL databases (Lib A and Lib B) used in the suspect screening approach
Lib. A: compounds contained in the library with MS/MS spectra
Lib. B: compounds contained in the database with accurate mass data

## Sheet: Lib. A
Name	Formula	CAS	Prioritized
(-)CP-47,497	C21H34O2	114753-51-4
(-)CP-55,940	C24H40O3	83002-04-4
(+)CP-47,497	C21H34O2	134308-14-8
(+)WIN-55212-2	C27H26N2O3	131543-23-2
(±)CP-47,497	C21H34O2	70434-82-1
(±)CP-47,497-C8-homolog	C22H36O2	70434-92-3
(±)CP-55,940	C24H40O3	83003-12-7
(±)JWH-018 N-(2-hydroxypentyl) metabolite	C24H23NO2
(±)JWH-018 N-(3-hydroxypentyl) metabolite	C24H23NO2
(±)JWH-073 N-(3-hydroxybutyl) metabolite	C23H21NO2
(±)WIN-55212	C27H26N2O3	137795-17-6
(3-Acrylamidopropyl)trimethylammonium	C9H19N2O	45021-77-0
(S)-(+)-JWH-073 N-(3-hydroxybutyl) metabolite	C23H21NO2
1-(2,3-dihydroxypropyl)-Theobromine	C10H14N4O4	13460-96-3
1-(4-Fluorobenzyl) piperazine (1-(p-Fluorobenzyl) piperazine)	C11H15FN2	70931-28-1
1,1,4,7,7-pentamethyldiethylenetriamine	C9H23N3	3030-47-5	yes
1,1-Diphepanol	C20H25NO	510-07-6
1,2,3,4-Tetrahydroharmane-3-carboxylic acid	C13H14N2O2	5470-37-1
1,2,4-triazole	C2H3N3	288-88-0	yes
1,3,5-triallyl-1,3,5-triazinane-2,4,6-trione	C18H10Cl2N2O2	1025-15-6
1,3-di-o-tolylguanidine	C15H17N3	97-39-2	yes
1,4-diazabicyclo(2.2.2)octane	C6H12N2	280-57-9	yes
1,5-naphtalenedisulfonic acid	C10H8O6S2	81-04-9
10-Hydroxycarbazepine	C15H14N2O2	29331-92-8
11a-Hydroxyprogesterone	C21H30O3	80-75-1
11-Ketotestosterone	C19H26O3	53187-98-7
12-Hydroxyibogamine (Noribogaine)	C19H24N2O	481-88-9
17a-Hydroxyprogesterone	C21H30O3	68-96-2
17alpha-Hydroxyprogesterone acetate	C23H32O4	17308-02-0
17beta-Estradiol	C18H24O2	50-28-2	yes
1-Benzylimidazole	C10H10N2	4238-71-5
1-Dehydrotestosterone-benzoate	C26H30O3	19041-66-8
1-ethyl-3-methylimidazolium	C6H11N2	65039-09-0
1'-Naphthoyl Indole (3-(1-Naphthoyl)indole)	C19H13NO	109555-87-5
2-(2-dimethylamino)ethoxy)ethanol	C6H15NO2	1704-62-7
2-(--aminoethylamino)ethanesulfonate	C4H12N2O3S	34730-59-1
2,2,6,6-tetramethyl-4-piperidone-1-oxyl	C9H16NO2	2896-70-0
2,2'-Bipyridyl	C10H8N2	366-18-7
2,2-Bis(ethylsulfonyl)butane	C8H18O4S2	76-20-0
2,3,5,6-Tetrachlorophenol	C6H2Cl4O	935-95-5
2,3-Dimercapto-1-propansulfonicacid	C3H8O3S3	74-61-3
2,3-MDMC / 2,3-Methylenedioxymethcathinone	C11H13NO3
2,3-MDPEA / 2,3-Methylenedioxyphenethylamine	C9H11NO2
2,3-MDPV / 2,3-Methylenedioxy Pyrovalerone	C16H21NO3
2,3-MMDPEA / N-Methyl-2,3-methylenedioxyphenethylamine	C10H13NO2
2,3-Pentylone Isomer	C13H17NO3
2,4,5-T / 2,4,5-Trichlorophenoxyacetic acid	C8H5Cl3O3	93-76-5	yes
2,4,5-TP / Silvex (Fenoprop)	C9H7Cl3O3	93-72-1	yes
2,4,6-tris((dimethylamino)methyl)phenol	C15H27N3O	90-72-2
2,4-D / 2,4-Dichlorophenoxyacetic acid	C8H6Cl2O3	94-75-7	yes
2,4-DB / 2,4-Dichlorophenoxybutyric acid	C10H10Cl2O3	94-82-6
2,4-diamino-6-methyl-1,3,5-triazin	C4H7N5	542-02-9	yes
2,4-Dinitrophenol	C6H4N2O5	51-28-5	yes
2,4-DP / Dichloroprop	C9H8Cl2O3	120-36-5	yes
2',5-Dichloro-2-(methylamino)benzophenone	C14H11Cl2NO	5621-86-3
2,5-DMA / Dimethoxyamphetamine (Dimethoxyamfetamine)	C11H17NO2	2801-68-5
2,6-dimethylaniline	C8H11N	87-62-7	yes
2,6-di-tert-butyl-p-Cresol (BHT)	C15H24O	128-37-0
2,6-Xanthine	C5H4N4O2	69-89-6
25-Desacetylrifampicin	C41H56N4O11	16783-99-6
25I-NBOMe	C18H22INO3	919797-19-6
2-acrylamino-2-methylpropane sulfonate	C7H13NO4S	5165-97-9	yes
2-AI / 2-Aminoindane	C9H11N	2975-41-9
2-Amino-5-chlorobenzophenone	C13H10ClNO	719-59-5
2-Amino-5-nitrobenzophenone	C13H10N2O3	1775-95-7
2-Amino-5-nitrophenol	C6H6N2O3	121-88-0
2-Brom-2-ethylbutanamide	C6H12BrNO	511-70-6
2C-B (BDMPEA)	C10H14BrNO2	66142-81-2
2C-B-BZP (1-(4-Bromo-2,5-dimethoxybenzyl)piperazine)	C13H19BrN2O2	1094424-37-9
2C-B-Fly	C12H14BrNO2	178557-21-6
2C-C / 2,5-Dimethoxy-4-chlorophenethylamine	C10H14ClNO2	88441-15-0
2C-D / 2,5-Dimethoxy-4-methylphenethylamine	C11H17NO2	24333-19-5
2C-E / 2,5-Dimethoxy-4-ethylphenethylamine	C12H19NO2	71539-34-9
2C-H / 2,5-Dimethoxyphenethylamine (Benzeneethanamine)	C10H15NO2	3600-86-0
2C-I / 2,5-Dimethoxy-4-iodophenethylamine	C10H14INO2	69587-11-7
2C-N / 2,5-Dimethoxy-4-nitrophenethylamine	C10H14N2O4	261789-00-8
2C-P / 2,5-Dimethoxy-4-propylphenethylamine	C13H21NO2	207740-22-5
2C-T-2 / 2,5-Dimethoxy-4-ethylthiophenethylamine	C12H19NO2S	207740-24-7
2C-T-4 / 2,5-Dimethoxy-4-isopropylthiophenethylamine	C13H21NO2S	207740-25-8
2C-T-7 / 2,5-Dimethoxy-4-propylthiophenethylamine	C13H21NO2S	207740-26-9
2-DPMP / Desoxypipradrol	C18H21N	519-74-4
2-EEC / 2-Ethylethcathinone	C13H19NO
2-EMC / 2-Ethylmethcathinone	C12H17NO
2-Ethylhexyl diphenyl phosphate	C20H27O4P	1241-94-7
2-FA / 2-Fluoroamphetamine (2-Fluoroamfetamine)	C9H12FN	1716-60-5
2-FEC / 2-Fluoroethcathinone	C11H14FNO
2-FMA / 2-Fluoromethamphetamine (2-Fluoromethamfetamine)	C10H14FN	1017176-48-5
2-FMC / 2-Fluoromethcathinone	C10H12FNO	1186137-35-8
2-Hydroxyethyl salicylate	C9H10O4	87-28-5
2-hydroxy-Hydroquinone	C6H6O3	533-73-3
2-MEC / 2-Methylethcathinone	C12H17NO
2-MeOPP / 1-(2-methoxyphenyl)piperazine	C11H16N2O	35386-24-4
2-methyl-2-propen-1-sulfonate	C4H8O3S	1561-92-8
2-Methylamino-5-chlorobenzophenone (Diazepam HY)	C14H12ClNO	1022-13-5
2-MMC / 2-Methoxymethcathinone	C11H15NO2	882302-55-8
2-MMC / 2-Methylmethcathinone	C11H15NO	1246911-71-6
2-MPBP / 2-Methyl-a-pyrrolidinobutiophenone	C15H21NO
2-Nitrophenol	C6H5NO3	88-75-5	yes
2-Phenyl-1,3-indandione	C15H10O2	83-12-5
2-Phenylphenol (Orthophenylphenol)	C12H10O	90-43-7
2-tert-Butyl-4-methoxyphenol	C11H16O2	25013-16-5
3-(Acetylamino)-5-amino-2,4,6-triiodobenzoic acid	C9H7I3N2O3	1713-07-1
3-(aminomethyl)-benzylamine	C8H12N2	1477-55-0
3,3',5,5'-Tetrabromobisphenol A	C15H12Br4O2	79-94-7	yes
3,4,5,6-Tetrahydrophthalic acid anhydride	C8H8O3	2426-02-0
3,4-Dimethoxyphenylglyoxylic acid	C10H10O5	4732-70-1
3,4-DMMA / 3,4-Dimethoxymethamphetamine (3,4-Dimethoxymethamfetamine)	C12H19NO2	33236-61-2
3,4-DMMC / 3,4-Dimethylmethcathinone	C12H17NO	1082110-00-6
3,5-Diiodotyrosine	C9H9I2NO3	66-02-4
3,5-Dimethoxyphenethylamine	C10H15NO2	3213-28-3
3,5-di-tert-butylsalicylic acid	C15H22O3	19715-19-6
3,6-Diamino-10-methylacridinium	C14H14N3	86-40-8
3,6-Diphenyl-2,5-dihydropyrrolo[3,4-c]pyrrole-1,4-dione	C18H12N2O2	54660-00-3
3-Allyloxy-2-Hydroxy-1-Propane	C6H12O5S	52556-42-0	yes
3-EEC / 3-Ethylethcathinone	C13H19NO
3-EMC / 3-Ethylmethcathinone	C12H17NO
3-FA / 3-Fluoroamphetamine (3-Fluoroamfetamine)	C9H12FN	1626-71-7
3-FEC / 3-Fluoroethcathinone	C11H14FNO
3-FMA / 3-Fluoromethamphetamine (3-Fluoromethamfetamine)	C10H14FN	1182818-14-9
3-FMC / 3-Fluoromethcathinone	C10H12FNO	1049677-77-1
3-Formylrifampicin SV	C38H47NO13	13292-22-3
3-Hydroxycotinine	C10H12N2O2	34834-67-8
3-Hydroxyethylflurazepam (Flurazepam-M (HO-ethyl-))	C17H14ClFN2O2	20971-53-3
3-Hydroxyflunitrazepam	C16H12FN3O4	67739-71-3
3-Hydroxylidocaine	C14H22N2O2	34604-55-2
3-Hydroxynitrazepam	C15H11N3O4	16442-74-3
3-Hydroxynorflurazepam	C15H10ClFN2O2	17617-60-6
3-Hydroxyphenylacetic acid	C8H8O3	621-37-4
3-MEC / 3-Methylethcathinone	C12H17NO
3-MeOMC / 3-Methoxymethcathinone	C11H15NO2	882302-56-9
3-mercaptopropanesulfonate	C3H8O3S2	17636-10-1
3-Methyl-2-oxopentanoic acid	C6H10O3	39748-49-7
3-Methylphosphinicopropionic acid (MPPA)	C4H9O4P	15090-23-0
3-MMC / 3-Methylmethcathinone	C11H15NO	1246911-86-3
3-MPBP / 3-Methyl-a-pyrrolidinobutiophenone	C15H21NO
4-((4-aminophenyl)diazenyl)benzenesufonic acid	C12H11N3O3S	104-23-4
4-((4-aminophenyl)diazenyl)benzenesulfonic acid	C12H11N3O3S	104-23-4
4,4-diaminodiphenylmethane	C13H14N2	101-77-9	yes
4-Aminohippuric acid	C9H10N2O3	61-78-9
4-Aminosalicylic acid	C7H7NO3	65-49-6
4-Benzamidosalicylic acid	C14H11NO4	13898-58-3
4-Biphenylacetic acid	C14H12O2	5728-52-9
4-Chlorophenol	C6H5ClO	106-48-9	yes
4-Chlorosalicylic acid	C7H5ClO3	5106-98-9
4-CPA / 4-Chlorophenoxyacetic acid	C8H7ClO3	122-88-3
4-EEC / 4-Ethylethcathinone	C13H19NO
4-EMC / 4-Ethylmethcathinone	C12H17NO	1225622-14-9
4-Ethyl-N,N-Dimethylcathinone	C13H19NO
4-FA / 4-Fluoroamphetamine (4-Fluoroamfetamine)	C9H12FN	459-02-9
4-FEC / 4-Fluoroethcathinone	C11H14FNO
4-FIC / 4-Fluoroisocathinone	C9H10FNO
4-FMA / 4-Fluoromethamphetamine (4-Fluoromethamfetamine)	C10H14FN	351-03-1
4-FPP / 1-(4-Fluorophenyl)piperazine	C10H13FN2	2252-63-3
4-HO-DMT (Psilocine)	C12H16N2O	520-53-6
4-HO-MA (Pholedrine)	C10H15NO	370-14-9
4'-Hydroxy-3'-methoxynomifensine	C17H20N2O2	62080-80-2
4-Hydroxyalprazolam	C17H13ClN4O	30896-57-2
4-Hydroxybenzoic acid	C7H6O3	99-96-7
4-Hydroxyglibenclamide	C23H28ClN3O6S	23155-04-6
4-Hydroxymidazolam	C18H13ClFN3O	59468-85-8
4'-Hydroxynomifensine	C16H18N2O	55774-26-0
4'-Hydroxynordiazepam	C15H11ClN2O2	17270-12-1
4-Hydroxytriazolam	C17H12Cl2N4O	65686-11-5
4-MEC / 4-Methylethcathinone	C12H17NO	1225617-18-4
4-MeO-DMT / 4-Methoxy-DMT	C13H18N2O	3965-97-7
4-MeOPP / 1-(4-Methoxyphenyl)piperazine	C11H16N2O	38212-30-5
4'-MeOPPP / 4'-Methoxy-a-pyrrolidinopropiophenone	C14H19NO2	478243-09-3
4'-MePPP / 4'-Methyl-a-pyrrolidinopropiophenone (MPPP)	C14H19NO	28117-80-8
4-Methyl-2-oxopentanoic acid	C6H10O3	816-66-0
4-Methylaminorex	C10H12N2O	3568-94-3
4-Methylumbelliferyl acetate	C12H10O4	2747-05-9
4-MMC / 4-Methylmethcathinone (Mephedrone)	C11H15NO	1189805-46-6
4-MPBP / 4-Methyl-a-pyrrolidinobutiophenone	C15H21NO	732180-91-5
4-Nitroaniline	C6H6N2O2	100-01-6
4-Phenolsulfonic acid	C6H6O4S	98-67-9
4-Phenylbenzophenone	C19H14O	2128-93-0
4Q3C CB2 Ligand / 4-Quinolone-3-Carboxamide CB2 Ligand	C26H34N2O3	1314230-69-7
5-(4-methylphenyl)- 5-Phenylhydantoin	C16H14N2O2	51169-17-6
5,5-Dipropylbarbituric acid	C10H16N2O3	2217-08-5
5-Aminosalicylic acid	C7H7NO3	89-57-6
5-APB / 5-(2-Aminopropyl)Benzofuran	C11H13NO	286834-81-9
5-APDI (Indanylaminopropane)	C12H17N	152624-02-7
5-Bromo-4'-chlorosalicylanilide	C13H9BrClNO2	3679-64-9
5-Bromo-N-isopropylsalicylamide	C10H12BrNO2	2144-40-0
5-Carboxybupranolol	C14H20ClNO4	42242-69-3
5-chloromethylaniline	C7H8ClN	95-79-4
5-Ethyldeoxyuridine	C11H16N2O5	15176-29-1
5-HO-DMT (Bufotenine)	C12H16N2O	487-93-4
5-Hydroxyclethodim-sulfone	C17H26ClNO6S	111031-11-9
5-Hydroxydantrolene	C14H10N4O6	52130-25-3
5-Hydroxyomeprazole	C17H19N3O4S	92340-57-3
5-Hydroxypropafenone	C21H27NO4	86384-10-3
5-Hydroxy-Thiabendazole	C10H7N3OS	948-71-0
5-IAI /5-Iodo-2-Aminoindan	C9H10IN	132367-76-1
5-MeO-AMT / 5-Methoxy-a-methyltryptamine	C12H16N2O	1137-04-8
5-MeO-DALT / 5-methoxy DALT	C17H22N2O	928822-98-4
5-MeO-DiPT (FOXY)	C17H26N2O	4021-34-5
5-MeO-DMT / 5-methoxy DMT	C13H18N2O	1019-45-0
5-MeO-MiPT / 5-methoxy MiPT	C15H22N2O	96096-55-8
5-MeO-T / 5-Methoxytryptamine (Meksamin)	C11H14N2O	608-07-1
5-sulfoisophthalic acid	C8H6O7S	6362-79-4
6-Acetylmorphine	C19H21NO4	2784-73-8
6beta-Hydroxytestosterone	C19H28O3	62-99-7
6-Chlorothymol	C10H13ClO	89-68-9
6-H-Dibenz(c,e)(1,2)oxaphosphorin-6-oxide (DOPO)	C12H9O2P	35948-25-5
6-Hydroxybrotizolam	C15H10BrClN4OS	88883-43-6
6-Methoxytryptamine	C11H14N2O	3610-36-4
6-Methylcoumarin	C10H8O2	92-48-8
7-(2-chloroethyl)-Theophylline	C9H11ClN4O2	5878-61-5
7-Acetaminonitrazepam	C17H15N3O2	4928-02-3
7-Aminoflunitrazepam	C16H14FN3O	34084-50-9
7-Aminonitrazepam	C15H13N3O	83-44-3
7-Aminonorflunitrazepam (Flunitrazepam-M (noramino-))	C15H12FN3O	894-76-8
7-Desoxycholic acid	C24H40O4	83-44-3
7-Hydroxyquetiapine	C21H25N3O3S	139079-39-3
8-Chlorotheophylline	C7H7ClN4O2	85-18-7
8-Hydroxychinolin (8-Hydroxyquinoline)	C9H7NO	148-24-3
8-Hydroxyefavirenz	C14H9ClF3NO3	205754-32-1
9,10-Dihydro-9-oxa-10-phosphaphenanthrene 10-Oxide	C12H9O2P	35948-25-5
9-Aminoacridine	C13H10N2	90-45-9
Abacavir	C14H18N6O	136470-78-5
Acarbose	C25H43NO18	56180-94-0
Acebutolol	C18H28N2O4	37517-30-9
Acecainide	C15H23N3O2	32795-44-1
Acecarbromal	C9H15BrN2O3	77-66-7
Aceclidine	C9H15NO2	827-61-2
Aceclofenac	C16H13Cl2NO4	89796-99-6
Acemetacin	C21H18ClNO6	53164-05-9
Acenocoumarol	C19H15NO6	152-72-7
Acephate	C4H10NO3PS	30560-19-1
Acepromazine	C19H22N2OS	61-00-7
Aceprometazine	C19H22N2OS	13461-01-3
Acesulfame	C4H4NO4SH	33665-90-6
Acetamidoantipyrine	C13H15N3O2	83-15-8	yes
Acetaminophen (Paracetemol)	C8H9NO2	103-90-2	yes
Acetaminosalol	C15H13NO4	118-57-0
Acetamiprid	C10H11ClN4	135410-20-7	yes
Acetanilide	C8H9NO	103-84-4
Acetarsol	C8H10AsNO5	97-44-9
Acetazolamide	C4H6N4O3S2	59-66-5
Acetiamine	C16H22N4O4S	299-89-8
Acetochlor	C14H20ClNO2	34256-82-1	yes
Acetohexamide	C15H20N2O4S	968-81-0
Acetrizoic acid	C9H6I3NO3	85-36-9
Acetylandromedol	C22H36O7	4720-09-6
Acetylcodeine	C20H23NO4	6703-27-1
Acetylcysteine	C5H9NO3S	616-91-1
Acetylisoniazid	C8H9N3O2	1078-38-2
Acetylsalicylicsalicylic acid	C16H12O6	530-75-6
Acetylsulfadiazine (N4-Acetylsulfadiazine)	C12H12N4O3S	127-74-2
Acexamic acid	C8H15NO3	57-08-9
Aciclovir	C8H11N5O3	59277-89-3	yes
Acifluorfen	C14H7ClF3NO5	50594-66-6
Acipimox	C6H6N2O3	51037-30-0
Acitretin	C21H26O3	55079-83-9
Aclarubicin	C42H53NO15	57576-44-0
Aclonifen	C12H9ClN2O3	74070-46-5	yes
Actinoquinol	C11H11NO4S	15301-40-3
Adefovir	C8H12N5O4P	106941-25-7
Adenosine	C10H13N5O4	58-61-7
Adenosine phosphate	C10H14N5O7P	61-19-8
Adiphenine	C20H25NO2	64-95-9
Adipic acid dihydraide	C6H14N4O2	1071-93-8
Adipic acid dihydrazide	C6H14N4O2	1071-93-8
Adrenone	C9H11NO3	99-45-6
AET / a-Ethyltryptamine (Etryptamine)	C12H16N2	2235-90-7
Agomelatine	C15H17NO2	138112-76-2
Ajmaline	C20H26N2O2	898-83-9
AKB48 (APINACA)	C23H31N3O	1345973-53-6
Aklomide	C7H5ClN2O3	3011-89-0
Alachlor	C14H20ClNO2	15972-60-8	yes
Alantolactone	C15H20O2	546-43-0
Alaproclate	C13H18ClNO2	60719-82-6
Albendazole	C12H15N3O2S	54965-21-8
Albendazole sulfone	C12H15N3O4S	75184-71-3
Albendazole-2-aminosulfone	C10H13N3O2S	80983-34-2
Alclofenac	C11H11ClO3	22131-79-9
Aldicarb	C7H14N2O2S	116-06-3	yes
Aldicarb sulfoxide (Aldicarb sulphoxide)	C7H14N2O3S	1646-87-3
Aldimorph	C18H37NO	91315-15-0
Aldoxycarb (Aldicarb Sulfone)	C7H14N2O4S	1646-88-4
Alfentanil	C21H32N6O3	71195-58-9
Alfuzosin	C19H27N5O4	81403-80-7
Alimemazine	C18H22N2S	84-96-8
Alizapride	C16H21N5O2	59338-93-1
Allethrin	C19H26O3	584-79-2
Allobarbital	C10H12N2O3	52-43-7
Allopurinol	C5H4N4O	315-30-0
Alloxydim	C17H25NO5	55634-91-8
Allylhydroxypropylbarbituric acid	C10H14N2O4	2537-29-3
Almitrine	C26H29F2N7	27469-53-0
Almotriptan	C17H25N3O2S	154323-57-6
Aloin	C21H22O9	1415-73-2
alpha-Hydroxyalprazolam	C17H13ClN4O	37115-43-8
alpha-Hydroxybrotizolam	C15H10BrClN4OS	62551-41-1
alpha-Hydroxymidazolam	C18H13ClFN3O	59468-90-5
alpha-Hydroxytriazolam	C17H12Cl2N4O	37115-45-0
Alprazolam	C17H13ClN4	28981-97-7
Alprenolol	C15H23NO2	13655-52-2
Alprostadil	C20H34O5	745-65-3
Althiazide	C11H14ClN3O4S3	5588-16-9
Altrenogest	C21H26O2	850-52-2
Altretamine	C9H18N6	645-05-6
Alverine	C20H27N	150-59-4
AM-1172	C27H39NO2	251908-92-6
AM-1220	C26H26N2O	137642-54-7
AM-1235	C24H21FN2O3	335161-27-8
AM-1241	C22H22IN3O3	444912-48-5
AM-1248	C26H34N2O	335160-66-2
AM-2201	C24H22FNO	335161-24-5
AM-2201 2'-naphthyl isomer	C24H22FNO
AM-2201 6-hydroxyindole metabolite	C24H22FNO2
AM-2201 7-hydroxyindole metabolite	C24H22FNO2
AM-2201 N-(2-fluoropentyl) isomer	C24H22FNO
AM-2201 N-(3-fluoropentyl) isomer	C24H22FNO
AM-2201 N-(4-fluoropentyl) isomer	C24H22FNO
AM-2201 N-(4-hydroxypentyl) metabolite	C24H22FNO2
AM-2232	C24H20N2O	335161-19-8
AM-2233	C22H23IN2O	444912-75-8
AM-251	C22H21Cl2IN4O	183232-66-8
AM-3102	C21H41NO2	213182-22-0
AM-356	C23H39NO2	157182-49-5
AM-630 (Iodopravadoline)	C23H25IN2O3	164178-33-0
AM-679	C20H20INO	335160-91-3
AM-694	C20H19FINO	335161-03-0
AM-694 3-iodo isomer	C20H19FINO
AM-694 4-iodo isomer	C20H19FINO
Amantadine	C10H17N	768-94-5	yes
Ambazone	C8H11N7S	539-21-9
Ambroxol	C13H18Br2N2O	18683-91-5
Ambucetamide	C17H28N2O2	519-88-0
Ambutonium	C20H27N2O	115-51-5
Amcinonide	C28H35FO7	51022-69-6
Ametoctradin	C15H25N5	865318-97-4
Ametryne (Ametrex)	C9H17N5S	834-12-8	yes
Amezinium	C11H12N3O	41658-78-0
Amfepramone (N,N-Diethylcathinone)	C13H19NO	90-84-6
Amfomycin (Amphomycin)	C58H91N13O20	1402-82-0
Amicarbazone	C10H19N5O2	129909-90-6	yes
Amidithion	C7H16NO4PS2	919-76-6
Amidosulfuron	C9H15N5O7S2	120923-37-7
Amidotrizoic acid	C11H9I3N2O4	117-96-4	yes
Amikacin	C22H43N5O13	37517-28-5
Amiloride	C6H8ClN7O	2609-46-3
Amineptine	C22H27NO2	57574-09-1
Aminitrozol	C5H5N3O3S	140-40-9
Aminocaproic acid	C6H13NO2	60-32-2
Aminocarb	C11H16N2O2	2032-59-9
Aminodantrolene	C14H12N4O3	14663-28-6
Aminoflubendazol	C14H10FN3O	82050-13-3
Amino-mebendazole	C14H11N3O	52329-60-9
Aminomethylphosphonic acid (AMPA)	CH6NO3P	1066-51-9	yes
Aminophenazone	C13H17N3O	58-15-1
Aminopromazine	C19H25N3S	58-37-7
Aminopterin	C19H20N8O5	54-62-6
Aminoquinuride	C21H20N6O	3811-56-1
Aminorex	C9H10N2O	2207-50-3
Amiodarone	C25H29I2NO3	1951-25-3
Amiphenazole	C9H9N3S	490-55-1
Amisulbrom	C13H13BrFN5O4S2	348635-87-0
Amisulpride	C17H27N3O4S	71675-85-9	yes
Amitraz	C19H23N3	33089-61-1
Amitriptyline	C20H23N	50-48-6	yes
Amitriptylinoxide	C20H23NO	4317-14-0
Amlodipine	C20H25ClN2O5	88150-42-9
Ammeline (Atrazine-desethyl-desisopropyl-2-OH)	C3H5N5O	645-92-1
Ammoidin	C12H8O4	298-81-7
Amobarbital	C11H18N2O3	57-43-2
Amorolfine	C21H35NO	78613-35-1
Amoxapine	C17H16ClN3O	14028-44-5
Amoxicillin	C16H19N3O5S	26787-78-0	yes
Amphetamine (Amfetamine)	C9H13N	300-62-9
Ampicillin	C16H19N3O4S	69-53-4
Amprenavir	C25H35N3O6S	161814-49-9
Amprolium	C14H19N4	121-25-5
Ampyrone	C11H13N3O	83-07-8	yes
Amrinone	C10H9N3O	60719-84-8
Amsacrine	C21H19N3O3S	51264-14-3
?-MT / ?-Methyltryptamine (Indopan)	C11H14N2	299-26-3
Amydricaine	C16H26N2O2	963-07-5
Amylocaine	C14H21NO2	644-26-8
Anastrozole	C17H19N5	120511-73-1
Anatabine	C10H12N2	2743-90-0
Androstanolone	C19H30O2	521-18-6
Anetholtrithione	C10H8OS3	532-11-6
Angelicin	C11H6O3	523-50-2
Anhydroecgonine	C9H13NO2	74242-55-0
Anhydroecgonine methylester	C10H15NO2	43021-26-7
Anilazine	C9H5Cl3N4	101-05-3
Aniline-3-sulfonic acid	C6H7NO3S	121-47-1	yes
Anilofos	C13H19ClNO3PS2	64249-01-0
Aniracetam	C12H13NO3	72432-10-1
Anisomycin	C14H19NO4	22862-76-6
Antazoline	C17H19N3	91-75-8
Anthrarobin	C14H10O3	577-33-3
Antimycin	C13H14O5	518-75-2
Antu (Naphthylthiourea)	C11H10N2S	86-88-4
Apalcillin	C25H23N5O6S	63469-19-2
?-PBP / ?-Pyrrolidinobutiophenone	C14H19NO	13415-82-2
Apomorphine	C17H17NO2	58-00-4
Apovincamine	C21H24N2O2	4880-92-6
?-PPP / ?-Pyrrolidinopropiophenone	C13H17NO	19134-50-0
Apraclonidine	C9H10Cl2N4	66711-21-5
Aprepitant	C23H21F7N4O3	170729-80-3
Aprindine	C22H30N2	37640-71-4
Aprobarbital	C10H14N2O3	77-02-1
?-PVP / ?-Pyrrolidinopentiophenone	C15H21NO	14530-33-7
Arbutin	C12H16O7	497-76-7
Arecoline	C8H13NO2	63-75-2
Aripiprazole	C23H27Cl2N3O2	129722-12-9
Arprinocid	C12H9ClFN5	55779-18-5
Artemisinin	C15H22O5	63968-64-9
Articaine	C13H20N2O3S	23964-58-1
Aspartame	C14H18N2O5	22839-47-0
Aspirin (Acetylsalicylic acid)	C9H8O4	50-78-2
Astemizole	C28H31FN4O	68844-77-9
Astragalin	C21H20O11	480-10-4
Asulam	C8H10N2O4S	3337-71-1
Atazanavir	C38H52N6O7	198904-31-3
Atenolol	C14H22N2O3	29122-68-7	yes
Atorvastatin	C33H35FN2O5	134523-00-5
Atraton	C9H17N5O	1610-17-9	yes
Atraton-desisopropyl	C6H11N5O	30360-56-6
Atrazine	C8H14ClN5	1912-24-9	yes
Atrazine-2-hydroxy (Hydroxyatrazine)	C8H15N5O	2163-68-0
Atrazine-desethyl (Desethylatrazine)	C6H10ClN5	6190-65-4	yes
Atrazine-desethyl-2-OH	C6H11N5O	19988-24-0
Atrazine-desisopropyl (Deisopropylatrazine)	C5H8ClN5	1007-28-9	yes
Atropine	C17H23NO3	51-55-8
Atropine methyl	C18H26NO3	31610-87-4
Atropine-N-octyl	C25H40NO3	5843-82-3
Auranofin	C20H34AuO9PS	34031-32-8
Azacitidine	C8H12N4O5	320-67-2
Azaconazole	C12H11Cl2N3O2	60207-31-0
Azamethiphos	C9H10ClN2O5PS	35575-96-3
Azaperone	C19H22FN3O	1649-18-9
Azapropazone	C16H20N4O2	13539-59-8
Azatadine	C20H22N2	3964-81-6
Azathioprine	C9H7N7O2S	446-86-6
Azelaic acid	C9H16O4	123-99-9
Azelastine	C22H24ClN3O	58581-89-8
Azimsulfuron (IN A8947)	C13H16N10O5S	120162-55-2
Azinphos-ethyl (Guthion ethyl)	C12H16N3O3PS2	2642-71-9
Azinphos-methyl (Guthion)	C10H12N3O3PS2	86-50-0
Azintamide	C10H14ClN3OS	1830-32-6
Aziprotryne	C7H11N7S	4658-28-0
Azithromycin	C38H72N2O12	83905-01-5	yes
Azlocillin	C20H23N5O6S	37091-66-0
Azobenzene (Bumadizone artifact)	C12H10N2	103-33-3
Azoluron	C12H14N4O	4058-90-6
Azosemide	C12H11ClN6O2S2	27589-33-9
Azoxystrobin	C22H17N3O5	131860-33-8
Aztreonam	C13H17N5O8S2	78110-38-0
Bacampicillin	C21H27N3O7S	50972-17-3
Bacitracin	C66H103N17O16S	1405-87-4
Baclofen	C10H12ClNO2	1134-47-0
Baicalein	C15H10O5	491-67-8
BAM / Dichlorbenzamide	C7H5Cl2NO	2008-58-4	yes
Bambuterol	C18H29N3O5	81732-65-2
Bamethan	C12H19NO2	3703-79-5
Bamifylline	C20H27N5O3	2016-63-9
Bamipine	C19H24N2	4945-47-5
Barbital	C8H12N2O3	57-44-3
Barverin	C29H43N5O3	1639-79-8
BDB / alpha-Ethyl-1,3-benzodioxole-5-ethanamine	C11H15NO2	107447-03-0
Beclamide	C10H12ClNO	501-68-8
Beclometasone (Beclomethasone)	C22H29ClO5	4419-39-0
Beflubutamid	C18H17F4NO2	113614-08-7
Befunolol	C16H21NO4	39552-01-7
Benactyzine	C20H25NO3	302-40-9
Benalaxyl	C20H23NO3	71626-11-4
Benazepril	C24H28N2O5	86541-75-5
Benazeprilat	C22H24N2O5	86541-78-8
Benazolin	C9H6ClNO3S	3813-05-6
Benazolin-ethyl	C11H10ClNO3S	25059-80-7
Bencyclane	C19H31NO	2179-37-5
Bendamustine	C16H21Cl2N3O2	16506-27-7
Bendiocarb	C11H13NO4	22781-23-3
Bendroflumethiazide	C15H14F3N3O4S2	73-48-3
Benfluorex	C19H20F3NO2	23602-78-0
Benfluralin	C13H16F3N3O4	1861-40-1
Benfotiamine	C19H23N4O6PS	22457-89-2
Benfuracarb	C20H30N2O5S	82560-54-1
Benodanil	C13H10INO	15310-01-7
Benoxaprofen	C16H12ClNO3	51234-28-7
Benperidol	C22H24FN3O2	2062-84-2
Benproperine	C21H27NO	2156-27-6
Benserazide	C10H15N3O5	322-35-0
Bensulfuron-methyl (Bianmihuanglong)	C16H18N4O7S	83055-99-6
Bensulide	C14H24NO4PS3	741-58-2
Bensultap	C17H21NO4S4	17606-31-4
Bentazone	C10H12N2O3S	25057-89-0	yes
Bentranil	C14H9NO2	1022-46-4
Benzarone	C17H14O3	1477-19-6
Benzatropine	C21H25NO	86-13-5
Benzethonium	C27H42NO2	121-54-0
Benzhydryloxyethyldiethylamine	C19H25NO	642-58-0
Benzocaine	C9H11NO2	94-09-7
Benzoctamine	C18H19N	17243-39-9
Benzododecinium (Ajatin)	C21H38N	10328-35-5
Benzothiazole	C7H5NS	95-16-9	yes
Benzoximate	C18H18ClNO5	29104-30-1
Benzoxonium (Absonal) (Cohortan)	C23H42NO2	19379-90-9
Benzoylecgonine	C16H19NO4	519-09-5	yes
Benzoylprop-ethyl	C18H17Cl2NO3	22212-55-1
Benzquinamide	C22H32N2O5	63-12-7
Benzthiazuron	C9H9N3OS	1929-88-0
Benzydamine	C19H23N3O	642-72-8
Benzyl dimethylamine	C9H13N	103-83-3
Benzylcinnamate	C16H14O2	103-41-3
Benzylhydrochlorothiazide	C14H14ClN3O4S2	1824-50-6
Benzylnicotinate	C13H11NO2	94-44-0
Benzylsalicylate	C14H12O3	16122-06-8
Benzyltrimethylammonium	C10H16N	56-93-9	yes
Berberine	C20H18NO4	2086-83-1
Betahistine	C8H12N2	5638-76-6
Betaine	C5H12NO2	107-43-7
Betamethasone	C22H29FO5	378-44-9
Betamethasone 17,21-dipropionate	C28H37FO7	5593-20-4
Betamethasone 21-phosphate	C22H30FO8P	360-63-4
Betamethasone acetate	C24H31FO6	987-24-6
Betamethasone benzoate	C29H33FO6	22298-29-9
Betamethasone valerate	C27H37FO6	2152-44-5
beta-Nicotyrine	C10H10N2	487-19-4
Betanidine	C10H15N3	55-73-2
Betaxolol	C18H29NO3	63659-18-7
Bethanechol (Amidopropyldimethylbetaine)	C7H17N2O2	674-38-4
Bezafibrate	C19H20ClNO4	41859-67-0	yes
Bezitramide	C31H32N4O2	15301-48-1
Bicalutamide	C18H14F4N2O4S	90357-06-5	yes
Bicyclophenamine	C20H27NO2	610-11-4
Bifemelane	C18H23NO	90293-01-9
Bifenazate (D 2341)	C17H20N2O3	149877-41-8
Bifonazole	C22H18N2	60628-96-8
Bimatoprost	C25H37NO4	155206-00-1
Bioallethrin (Esbiothrin)	C19H26O3	28434-00-6
Biperiden	C21H29NO	514-65-8
Bis(2-dimethylaminoethyl)ether	C8H20N2O	3033-62-3	yes
Bis(aminopropyl)laurylamine	C18H41N3	2372-82-9
Bisacodyl	C22H19NO4	603-50-9
Bisbentiamine	C38H42N8O6S2	2667-89-2
Bisnorcitalopram (Didesmethylcitalopram)	C18H17FN2O	62498-69-5
Bisoprolol	C18H31NO4	66722-44-9
Bisphenol A	C15H16O2	80-05-7	yes
Bisphenol S	C12H10O4S	80-09-1	yes
Bisphenol-A bis(diphenyl phosphate)	C39H34O8P	5945-33-5
Bispyribac	C19H18N4O8	125401-75-4
Bitertanol	C20H23N3O2	55179-31-2
Bithionol	C12H6Cl4O2S	97-18-7
bk-DMBDB (Dibutylone)	C13H17NO3	802286-83-5
bk-EBDB (Eutylone)	C13H17NO3	802855-66-9
bk-MBDB (Butylone)	C12H15NO3	802575-11-7
bk-MBDP / Pentylone	C13H17NO3	698963-77-8
bk-MDDMA (Dimethylone)	C12H15NO3	765231-58-1
bk-MDEA (Ethylone)	C12H15NO3
bk-MDMA / Methylone	C11H13NO3	186028-79-5
b-Naltrexol (beta-Naltrexol)	C20H25NO4	49625-89-0
Bolasterone	C21H32O2	1605-89-6
Boldenone (Dehydrotestosterone)	C19H26O2	846-48-0
Boldenone undecanoate	C30H44O3	13103-34-9
Boldine	C19H21NO4	476-70-0
Boldione	C19H24O2	897-06-3
Bopindolol	C23H28N2O3	62658-63-3
Bornaprine	C21H31NO2	20448-86-6
Boscalid (Nicobifen)	C18H12Cl2N2O	188425-85-6
Bosentan	C27H29N5O6S	147536-97-8
Brallobarbital	C10H11BrN2O3	561-86-4
Bretylium	C11H17BrN	59-41-6
Brimonidine	C11H10BrN5	59803-98-4
Brinzolamide	C12H21N3O5S3	138890-62-7
Brodifacoum	C31H23BrO3	66052-95-7
Bromacil	C9H13BrN2O2	314-40-9
Bromazepam	C14H10BrN3O	1812-30-2
Bromazine	C17H20BrNO	118-23-0
Brombuterol	C12H18Br2N2O	41937-02-4
Bromfenvinphos	C12H14BrCl2O4P	33399-00-7
Bromfenvinphos-methyl	C10H10BrCl2O4P	13104-21-7
Bromhexine	C14H20Br2N2	3572-43-8
Bromisoval	C6H11BrN2O2	496-67-3
Bromoallylmethylbutylbarbituric acid (Sigmodal)	C12H17BrN2O3	1216-40-6
Bromochlorophene	C13H8Br2Cl2O2	15435-29-7
Bromocriptine	C32H40BrN5O5	25614-03-3
Bromo-DragonFLY	C13H12BrNO2	502759-67-3
Bromofenoxim	C13H7Br2N3O6	13181-17-4
Bromophos-ethyl	C10H12BrCl2O3PS	4824-78-6
Bromopride	C14H22BrN3O2	4093-35-0
Bromopyrazon (Brompyrazon)	C10H8BrN3O	3042-84-0
Bromothymol (Vermella)	C10H13BrO	15062-34-7
Bromoxynil	C7H3Br2NO	1689-84-5
Bromperidol	C21H23BrFNO2	10457-90-6
Brompheniramine	C16H19BrN2	86-22-6
Bromtripelennamin	C16H20BrN3	531-09-9
Bromuconazole(I)	C13H12BrCl2N3O	116255-48-2
Bromuconazole(II)	C13H12BrCl2N3O	116255-48-2
Bromuron	C9H11BrN2O	3408-97-7
Brotizolam	C15H10BrClN4S	57801-81-7
Broxuridine	C9H11BrN2O5	59-14-3
Broxyquinoline	C9H5Br2NO	521-74-4
Brucine	C23H26N2O4	357-57-3
BTS 27271	C10H14N2	33089-74-6
BTS 27919 (N-(2,4-dimethylphenyl)formamide)	C9H11NO	60397-77-5
Bucetin	C12H17NO3	1083-57-4
Bucladesin	C18H24N5O8P	362-74-3
Buclizine	C28H33ClN2	82-95-1
Buclosamide	C11H14ClNO2	575-74-6
Budesonide	C25H34O6	51333-22-3
Budipine	C21H27N	57982-78-2
Bufexamac	C12H17NO3	2438-72-4
Buflomedil	C17H25NO4	55837-25-71
Buformine	C6H15N5	692-13-7
Bulbocapnine	C19H19NO4	298-45-3
Bumadizone	C19H22N2O3	3583-64-0
Bumetanide	C17H20N2O5S	28395-03-1
Bunazosin	C19H27N5O3	80755-51-7
Bunitrolol	C14H20N2O2	34915-68-9
Buphedrone (MABP)	C11H15NO	408332-79-6
Buphenine	C19H25NO2	447-41-6
Bupirimate	C13H24N4O3S	41483-43-6
Bupivacaine	C18H28N2O	2180-92-9
Bupranolol	C14H22ClNO2	14556-46-8
Buprenorphine	C29H41NO4	52485-79-7
Buprenorphine glucuronide	C35H49NO10	101224-22-0
Buprofezin	C16H23N3OS	69327-76-0
Bupropion (Amfebutamone)	C13H18ClNO	34911-55-2
Buserelin (Profact)	C60H86N16O13	57982-77-1
Buspirone	C21H31N5O2	36505-84-7
Busulfan	C6H14O6S2	55-98-1
Butabarbital (Secubarbital)	C10H16N2O3	125-40-6	yes
Butacaine	C18H30N2O2	149-16-6
Butalamine	C18H28N4O	22131-35-7
Butalbital	C11H16N2O3	77-26-9
Butallylonal	C11H15BrN2O3	1142-70-7
Butanilicaine	C13H19ClN2O	3785-21-5
Butaperazine	C24H31N3OS	653-03-2
Butaprost	C24H40O5	69648-38-0
Butethamate	C16H25NO2	14007-64-8
Buthalital	C11H16N2O2S	468-65-5
Butinoline	C20H21NO	968-63-8
Butobarbital	C10H16N2O3	77-28-1
Butocarboxim-sulfoxide	C7H14N2O3S	34681-24-8
Butorphanol	C21H29NO2	42408-82-2
Butoxycaine	C17H27NO3	2350-32-5
Butoxycarboxim	C7H14N2O4S	34681-23-7
Butralin (Sutralin)	C14H21N3O4	33629-47-9
Buturon	C12H13ClN2O	3766-60-7
Butylate (Sutan)	C11H23NOS	2008-41-5
Butylbenzylphthalate	C19H20O4	85-68-7
Butylscopolaminium	C21H30NO4	149-64-4
BZP / Benzylpiperazine	C11H16N2	110475-31-5
Cabergoline	C26H37N5O2	81409-90-7
Cacodylic acid (Dimethylarsenic acid)	C2H7AsO2	75-60-5
Cadusafos	C10H23O2PS2	95465-99-9
Cafaminol	C11H17N5O3	30924-31-3
Cafedrine	C18H23N5O3	58166-83-9
Caffeine	C8H10N4O2	58-08-2	yes
Calciferol (Ergocalciferol) (Vitamin D2)	C28H44O	50-14-6
Camazepam	C19H18ClN3O3	36104-80-0
Cambendazole	C14H14N4O2S	26097-80-3
Camylofine	C19H32N2O2	54-30-8
Candesartan	C24H20N6O3	139481-59-7	yes
Candesartan Cilexetil	C33H34N6O6	145040-37-5
Cannabipiperidiethanone	C24H28N2O2	1345970-43-5
Canrenoic acid	C22H30O4	4138-96-9
Canrenone	C22H28O3	976-71-6
Cantharidin	C10H12O4	56-25-7
Capreomycin 1A (Capstat)	C25H44N14O8	37280-35-6
Caproylresorcinol	C12H16O3	3144-54-5
Caprylicacid octanoic acid	C8H16O2	124-07-2
Capsaicin	C18H27NO3	404-86-4
Captodiame	C21H29NS2	486-17-9
Captopril	C9H15NO3S	62571-86-2
Carazolol	C18H22N2O2	57775-29-8
Carbachol	C6H15N2O2	462-58-8
Carbadox	C11H10N4O4	6804-07-5
Carbamazepine	C15H12N2O	298-46-4	yes
Carbamazepine 10,11-epoxide	C15H12N2O2	36507-30-9
Carbamoylphenoxyacetic acid	C9H9NO4	25395-22-6
Carbaryl	C12H11NO2	63-25-2	yes
Carbazochrome	C10H12N4O3	69-81-8
Carbendazim (Azole)	C9H9N3O2	10605-21-7	yes
Carbenicillin	C17H18N2O6S	4697-36-3
Carbenoxolone	C34H50O7	5697-56-3
Carbetamide	C12H16N2O3	16118-49-3
Carbidopa	C10H14N2O4	28860-95-9
Carbimazole	C7H10N2O2S	22232-54-8
Carbinoxamine	C16H19ClN2O	486-16-8
Carbochromene	C20H27NO5	804-10-4
Carbodihydrazide	CH6N4O	497-18-7
Carbofuran	C12H15NO3	1563-66-2	yes
Carbofuran, - 3 hydroxy	C12H15NO4	16655-82-6
Carbofuran-3-keto	C12H13NO4	16709-30-1
Carbomycin	C42H67NO16	4564-87-8
Carbophenothion	C11H16ClO2PS3	786-19-6
Carboprost	C21H36O5	35700-23-3
Carbosulfan	C20H32N2O3S	55285-14-8
Carboxin	C12H13NO2S	5234-68-4
Carbromal	C7H13BrN2O2	77-65-6
Carbutamide	C11H17N3O3S	339-43-5
Carbuterol	C13H21N3O3	34866-47-2
Carindacillin	C26H26N2O6S	35531-88-5
Carisoprodol	C12H24N2O4	78-44-4
Carmustine	C5H9Cl2N3O2	154-93-8
Carnidazole	C8H12N4O3S	42116-76-7
Carnitine	C7H16NO3	461-06-3
Carphedone	C12H14N2O2	77472-70-9
Carprofen	C15H12ClNO2	53716-49-7
Cartap	C7H15N3O2S2	15263-53-3
Carteolol	C16H24N2O3	51781-06-7
Carvacrol (Isopropyl cresol)	C10H14O	499-75-2
Carvedilol	C24H26N2O4	72956-09-3
Carvone	C10H14O	99-49-0
Carzenide	C7H7NO4S	138-41-0
Catalin	C16H8N2O5	1043-21-6
Cathine (d-Norpseudoephedrine)	C9H13NO	492-39-7
Cathinone	C9H11NO	71031-15-7
CB-13 (CRA-13)	C26H24O2	432047-72-8
CB-25	C25H41NO3	869376-63-6
CB-52	C26H43NO3	869376-90-9
CB-86	C26H43NO3	1150586-64-3
CBD / Cannabidiol	C21H30O2	13956-29-1
CBN / Cannabinol	C21H26O2	521-35-7
CDEC / Sulfallate	C8H14ClNS2	95-06-7
Cefaclor	C15H14ClN3O4S	53994-73-3
Cefadroxil	C16H17N3O5S	50370-12-2
Cefalexin	C16H17N3O4S	15686-71-2
Cefalotin	C16H16N2O6S2	153-61-7
Cefdinir	C14H13N5O5S2	91832-40-5
Cefepime	C19H25N6O5S2	88040-23-7
Cefixime	C16H15N5O7S2	79350-37-1
Cefmenoxime	C16H17N9O5S3	65085-01-0
Cefmetazole	C15H17N7O5S3	56796-20-4
Cefodizime	C20H20N6O7S4	69739-16-8
Cefoperazone	C25H27N9O8S2	62893-19-0
Cefotaxime	C16H17N5O7S2	63527-52-6
Cefotiam	C18H23N9O4S3	61622-34-2
Cefoxitin	C16H17N3O7S2	35607-66-0
Cefpodoxim	C21H27N5O9S2	87239-81-4
Cefradine	C16H19N3O4S	38821-53-3
Ceftazidime	C22H23N6O7S2	72558-82-8
Ceftibuten	C15H14N4O6S2	97519-39-6
Ceftiofur	C19H17N5O7S3	80370-57-6
Ceftriaxone	C18H18N8O7S3	73384-59-5
Cefuroxime	C16H16N4O8S	55268-75-2
Celecoxib	C17H14F3N3O2S	169590-42-5
Celiprolol	C20H33N3O4	56980-93-9
Cephalosporin C	C16H21N3O8S	61-24-5
Cerivastatin	C26H34FNO5	145599-86-6
Cerulenin	C12H17NO3	17397-89-6
Cetaben	C23H39NO2	55986-43-1
Cetirizine	C21H25ClN2O3	83881-51-0
Cetobemidone	C15H21NO2	469-79-4
Cetylpyridinium	C21H38N	7773-52-6
Cevadin	C32H49NO9	62-59-9
Chartreusin	C32H32O14	6377-18-0
Chelidonine	C20H19NO5	476-32-4
Chenodeoxycholic acid (Chenodiol)	C24H40O4	474-25-9
Chloralose	C8H11Cl3O6	15879-93-3
Chlorambucil	C14H19Cl2NO2	305-03-3
Chloraminophenamide	C6H8ClN3O4S2	121-30-2
Chloramphenicol	C11H12Cl2N2O5	56-75-7
Chloramphenicol palmitate	C27H42Cl2N2O6	530-43-8
Chlorantraniliprole	C18H14BrCl2N5O2	500008-45-7
Chlorazanil	C9H8ClN5	500-42-5
Chlorbenzoxamine	C27H31ClN2O	522-18-9
Chlorbromuron	C9H10BrClN2O2	13360-45-7
Chlorbufam	C11H10ClNO2	1967-16-4
Chlorcarvacrol	C10H13ClO	5665-94-1
Chlorcyclizine	C18H21ClN2	82-93-9
Chlordiazepoxide	C16H14ClN3O	58-25-3
Chlordimeform	C10H13ClN2	6164-98-3
Chlorfenvinphos(I)	C12H14Cl3O4P	470-90-6	yes
Chlorfenvinphos(II)	C12H14Cl3O4P	470-90-6	yes
Chlorflurazurone (Chlorfluazurone)	C20H9Cl3F5N3O3	71422-67-8
Chlorhexidine	C22H30Cl2N10	55-56-1	yes
Chloridazon (PAC)	C10H8ClN3O	1698-60-8
Chloridazon-desphenyl	C4H4ClN3O	6339-19-1
Chloridazon-desphenyl-methyl	C5H6ClN3O	17254-80-7
Chlorimuron-ethyl	C15H15ClN4O6S	90982-32-4
Chlormequat	C5H13ClN	7003-89-6
Chlormezanone	C11H12ClNO3S	80-77-3
Chlormidazole	C15H13ClN2	3689-76-7
Chlorocresol	C7H7ClO	59-50-7	yes
Chlorophacinone (Rozol)	C23H15ClO3	3691-35-8
Chloropropham (Chlorpropham)	C10H12ClNO2	101-21-3
Chloropyramine	C16H20ClN3	59-32-5
Chloroquine	C18H26ClN3	54-05-7
Chlorothiazide	C7H6ClN3O4S2	58-94-6
Chloroxuron	C15H15ClN2O2	1982-47-4	yes
Chloroxylenol	C8H9ClO	88-04-0	yes
Chlorphenethazine	C16H17ClN2S	2095-24-1
Chlorpheniramine	C16H19ClN2	132-22-9
Chlorphenoxamine	C18H22ClNO	77-38-3
Chlorphentermine	C10H14ClN	461-78-9
Chlorphoxim	C12H14ClN2O3PS	14816-20-7
Chlorpromazine	C17H19ClN2S	50-53-3
Chlorpromazine-S-oxide	C17H19ClN2OS	969-99-3
Chlorpropamide	C10H13ClN2O3S	94-20-2
Chlorprothixene	C18H18ClNS	113-59-7
Chlorpyrifos	C9H11Cl3NO3PS	2921-88-2
Chlorpyrifos-methyl	C7H7Cl3NO3PS	5598-13-0	yes
Chlorquinaldol	C10H7Cl2NO	72-80-0
Chlorsulfuron	C12H12ClN5O4S	64902-72-3
Chlortalidone	C14H11ClN2O4S	77-36-1
Chlorthenoxazine	C10H10ClNO2	132-89-8
Chlorthiamid	C7H5Cl2NS	1918-13-4
Chlorthiophos	C11H15Cl2O3PS2	60238-56-4
Chlortoluron (Chlorotoluron)	C10H13ClN2O	15545-48-9	yes
Chlorzoxazone	C7H4ClNO2	95-25-0
Cholic acid	C24H40O5	81-25-4
Cholotauric acid	C26H45NO7S	81-24-3
Cholylglycine (Glycocholic acid)	C26H43NO6	475-31-0
Chromafenozide	C24H30N2O3	143807-66-3
Ciclacillin	C15H23N3O4S	3485-14-1
Ciclesonide	C32H44O7	126544-47-6
Cicletanine	C14H12ClNO2	89943-82-8
Ciclonium	C22H34NO	29546-59-6
Ciclopirox	C12H17NO2	29342-05-0
Ciclopiroxolamin	C14H24N2O3	41621-49-2
Cilastatin	C16H26N2O5S	82009-34-5
Cilazapril	C22H31N3O5	88768-40-5
Cimbuterol	C13H19N3O	54239-39-3
Cimetidine	C10H16N6S	51481-61-9
Cinchocaine	C20H29N3O2	85-79-0
Cinchonidine	C19H22N2O	485-71-2
Cinchonine	C19H22N2O	118-10-5
Cinchophen	C16H11NO2	132-60-5
Cinchophen methyl ester	C17H13NO2	4546-48-9
Cinidon-ethyl	C19H17Cl2NO4	132057-06-8
Cinnarizine	C26H28N2	298-57-7
Cinosulfuron	C15H19N5O7S	94593-91-6
Cinoxacin	C12H10N2O5	28657-80-9
Ciprofloxacin	C17H18FN3O3	85721-33-1	yes
Ciprostene	C22H36O4	81845-44-5
Cisapride	C23H29ClFN3O4	81098-60-4
Citalopram	C20H21FN2O	59729-33-8	yes
Citiolone	C6H9NO2S	1195-16-0
Cladribine	C10H12ClN5O3	4291-63-8
Clarithromycin	C38H69NO13	81103-11-9	yes
Clavulanic acid	C8H9NO5	58001-44-8
Clebopride	C20H24ClN3O2	55905-53-8
Clemastine	C21H26ClNO	15686-51-8
Clemizole	C19H20ClN3	442-52-4
Clenbuterol	C12H18Cl2N2O	37148-27-9
Clencyclohexerol	C14H20Cl2N2O2	157877-79-7
Clenhexerol (Granisetron) (Kytril)	C18H24N4O	109889-09-0
Clenpenterol	C13H20Cl2N2O	38339-21-8
Clenproperol	C11H16Cl2N2O	38339-11-6
Clethodim	C17H26ClNO3S	99129-21-2
Clethodim-sulfone	C17H26ClNO5S	111031-17-5
Clethodim-sulfoxide	C17H26ClNO4S	111031-14-2
Clibucaine	C15H20Cl2N2O	15302-10-0
Clidinium	C22H26NO3	7020-55-5
Climbazole	C15H17ClN2O2	38083-17-9	yes
Clindamycin	C18H33ClN2O5S	18323-44-9
Clioquinol	C9H5ClINO	130-26-7
Clioquinol	C9H5ClINO	130-26-7
Clobazam (Urbadan)	C16H13ClN2O2	22316-47-8
Clobenzepam	C17H18ClN3O	1159-93-9
Clobenzorex	C16H18ClN	13364-32-4
Clobetasol propionate	C25H32ClFO5	25122-46-7
Clobetasone butyrate	C26H32ClFO5	25122-57-0
Clobutinol	C14H22ClNO	14860-49-2
Clocortolone 21-caproate	C28H38ClFO5	4891-71-8
Clocortolone pivalate	C27H36ClFO5	34097-16-0
Clodantoin	C11H17Cl3N2O2S	5588-20-5
Clodinafop-propargyl	C17H13ClFNO4	105512-06-9
Clodronic acid	CH4Cl2O6P2	10596-23-3
Clofazimine	C27H22Cl2N4	2030-63-9
Clofedanol	C17H20ClNO	791-35-5
Clofenamide	C6H7ClN2O4S2	671-95-4
Clofenciclan	C18H28ClNO	5632-52-0
Clofenelamine	C20H26ClNO	511-46-6
Clofentezin	C14H8Cl2N4	74115-24-5
Clofexamide	C14H21ClN2O2	1223-36-5
Clofibrate	C12H15ClO3	637-07-0
Clofibric acid	C10H11ClO3	882-09-7
Clofoctol	C21H26Cl2O	37693-01-9
Clomazone	C12H14ClNO2	81777-89-1
Clomfene	C26H28ClNO	911-45-5
Clomipramine	C19H23ClN2	303-49-1
Clonazepam	C15H10ClN3O3	1622-61-3
Clonidine	C9H9Cl2N3	4205-90-7
Clopamide	C14H20ClN3O3S	636-54-4
Clopenthixol (cis)	C22H25ClN2OS	53772-83-1
Clopenthixol (trans)	C22H25ClN2OS	982-24-1
Cloperastine	C20H24ClNO	3703-76-2
Clopidogrel	C16H16ClNO2S	113665-84-2
Clopidol	C7H7Cl2NO	2971-90-6
Cloprostenol	C22H29ClO6	40665-92-7
Clopyralid	C6H3Cl2NO2	1702-17-6
Cloquintocet-mexyl	C18H22ClNO3	99607-70-2
Clorexolon	C14H17ClN2O3S	2127-01-7
Clorindanol	C9H9ClO	145-94-8
Clorindione	C15H9ClO2	1146-99-2
Clorophene	C13H11ClO	120-32-1
Clorsulon	C8H8Cl3N3O4S2	60200-06-8
Clostebol acetate	C21H29ClO3	855-19-6
Clothianidin	C6H8ClN5O2S	210880-92-5	yes
Clotiapine	C18H18ClN3S	2058-52-8
Clotiazepam	C16H15ClN2OS	33671-46-4
Clotrimazole	C22H17ClN2	23593-75-1
Clozapine	C18H19ClN4	5786-21-0
Clozapine N-oxide	C18H19ClN4O	34233-69-7
Cocaethylene	C18H23NO4	529-38-4
Cocaine	C17H21NO4	50-36-2
Codeine	C18H21NO3	76-57-3	yes
Codeine glucuronide	C24H29NO9	20736-11-2
Colchiceine	C21H23NO6	477-27-0
Colchicine	C22H25NO6	64-86-8
Colforsin	C22H34O7	66575-29-9
Colistin	C52H98N16O13	1066-17-7
Convallotoxin	C29H42O10	508-75-8
Corbadrine	C9H13NO3	829-74-3
Cornecain (TM)	C15H24N2O3	3686-68-8
Corticosterone	C21H30O4	50-22-6
Corticosterone acetate	C23H32O5	1173-26-8
Cortisone	C21H28O5	53-06-5
Cortisone acetate	C23H30O6	50-04-4
Cotinine	C10H12N2O	486-56-6	yes
Coumachlor	C19H15ClO4	81-82-3
Coumafuryl	C17H14O5	117-52-2
Coumaphos	C14H16ClO5PS	56-72-4
Coumarin	C9H6O2	91-64-5
Coumatetralyl	C19H16O3	5836-29-3
cPA / Cyclopiazonic acid	C20H20N2O3	18172-33-3
Crimidine	C7H10ClN3	535-89-7
Croconazole	C18H15ClN2O	77175-51-0
Cromoglicic acid	C23H16O11	16110-51-3
Cropropamide	C13H24N2O2	633-47-6
Crotamiton	C13H17NO	483-63-6	yes
Crotetamide	C12H22N2O2	6168-76-9
Crotylbarbital	C10H14N2O3	1952-67-6
Crystal Violet (Methyl violet) (Basic Violet 3)	C25H30N3	14426-25-6
CTC / Chlortetracycline	C22H23ClN2O8	57-62-5
Curcumin	C21H20O6	458-37-7
Cyamemazine	C19H21N3S	3546-03-0
Cyanazine (Fortrol)	C9H13ClN6	21725-46-2	yes
Cyanguanidine	C2H4N4	461-58-5	yes
Cyanofenphos (Cyanophenphos)	C15H14NO2PS	13067-93-1
Cyanuric acid	C3H3N3O3	108-80-5	yes
Cyclazodone	C12H12N2O2	14461-91-7
Cyclizine	C18H22N2	82-92-8
Cycloate	C11H21NOS	1134-23-2
Cyclobarbital	C12H16N2O3	52-31-3
Cyclobenzaprine	C20H21N	303-53-7
Cyclodrin	C19H29NO3	52109-93-0
Cyclofenil	C23H24O4	2624-43-3
Cycloheximide	C15H23NO4	66-81-9
Cyclopentamine	C9H19N	102-45-4
Cyclopenthiazide	C13H18ClN3O4S2	742-20-1
Cyclopentobarbital (Cyclopal)	C12H14N2O3	76-68-6
Cyclopentolate	C17H25NO3	512-15-2
Cyclophosphamide	C7H15Cl2N2O2P	50-18-0
Cycloserine	C3H6N2O2	68-41-7
Cyclosporin A (Ciclosporin)	C62H111N11O12	59865-13-3
Cyclothiazide	C14H16ClN3O4S2	2259-96-3
Cyclovalone	C22H22O5	579-23-7
Cycloxydim (Focus)	C17H27NO3S	101205-02-1
Cycluron	C11H22N2O	2163-69-1
Cyflee (Cythioate)	C8H12NO5PS2	115-93-5
Cyflufenamid	C20H17F5N2O2	180409-60-3
Cymarin	C30H44O9	508-77-0
Cymoxanil (Curzate)	C7H10N4O3	57966-95-7
Cyphenothrin	C24H25NO3	39515-40-7
Cyproconazole(I)	C15H18ClN3O	94361-06-5
Cyproconazole(II)	C15H18ClN3O	94361-06-5
Cyprodinil	C14H15N3	121552-61-2
Cyprofuram	C14H14ClNO3	69581-33-5
Cyproheptadine	C21H21N	129-03-3
Cyproterone acetate	C24H29ClO4	427-51-0
Cyromazine	C6H10N6	66215-27-8
Cystamine	C4H12N2S2	51-85-4
Cytarabine	C9H13N3O5	147-94-4
Cytisine	C11H14N2O	485-35-8
D(+)Norephedrine (d- Phenylpropanolamine)	C9H13NO	14838-15-4
D,L-beta-(fluorophenyl)-Alanine	C9H10FNO2	51-65-0
D2PM (Diphenylprolinol)	C17H19NO	112068-01-6
Dacarbazine	C6H10N6O	891-98-6
Dactinomycin	C62H86N12O16	50-76-0
Dalfopristin	C34H50N4O9S	112362-50-2
Daminozide	C6H12N2O3	1596-84-5
Danazole	C22H27NO2	17230-88-5
Danofloxacin	C19H20FN3O3	112398-08-0
Dantrolene	C14H10N4O5	7261-97-4
Dantron (Laxapur)	C14H8O4	117-10-2
Daphnetin	C9H6O4	486-35-1
Dapiprazole	C19H27N5	72822-12-9
Dapson	C12H12N2O2S	80-08-0	yes
Darifenacin	C28H30N2O2	133099-04-4
Daunorubicin	C27H29NO10	20830-81-3
Dazomet	C5H10N2S2	533-74-4
DBZP / Dibenzylpiperazine	C18H22N2	1034-11-3
DCL / Diclazuril	C17H9Cl3N4O2	101831-37-2
DDM / Dichlorophen	C13H10Cl2O2	97-23-4
De(hydroxyethyl)opipramol (Opipramol)	C21H25N3	4346-38-7
Debrisoquine	C10H13N3	1131-64-2
Dectaflur	C18H37N	1838-19-3
DEET / Diethyltoluamide	C12H17NO	134-62-3	yes
Deferoxamine	C25H48N6O8	70-51-9
Deguelin	C23H22O6	522-17-8
Dehydro aripiprazole	C23H25Cl2N3O2	129722-25-4
Dehydroabietic acid	C20H28O2	1740-19-8
Dehydrocholic acid	C24H34O5	81-23-2
Delorazepam	C15H10Cl2N2O	2894-67-9
Dembroxol	C13H17Br2NO2	83200-09-3
Demeclocycline	C21H21ClN2O8	127-33-3
Demelverine	C17H21N	13977-33-8
Demeton-O	C8H19O3PS2	298-03-3
Demeton-O-methyl	C6H15O3PS2	867-27-6
Demeton-S-methyl	C6H15O3PS2	919-86-8
Demeton-S-methylsulfone	C6H15O5PS2	17040-19-6
Demeton-S-methylsulfoxide	C6H15O4PS2	301-12-2
Demoxepam	C15H11ClN2O2	963-39-3
Denatonium	C21H29N2O	47324-98-1
Denaverine	C24H33NO3	3579-62-2
Deoxycorticosterone acetate	C23H32O4	56-47-3
DEP / Diethyl phthalate	C12H14O4	84-66-2
Deptropine	C23H27NO	604-51-3
Desacetylmetipranolol	C15H25NO3	57193-14-3
Desalkyldisopyramide	C18H23N3O	38236-46-3
Desalkylflurazepam	C15H10ClFN2O	2886-65-9
Desethylamiodarone	C23H25I2NO3	83409-32-9
Desethylsebutylazine (Sebuthylazine-desethyl)	C7H12ClN5	37019-18-4
Desipramine	C18H22N2	50-47-5
Deslanoside	C47H74O19	17598-65-1
Desloratadine	C19H19ClN2	100643-71-8
Desmedipham	C16H16N2O4	13684-56-5
Desmeninol	C5H10O3S	120-91-2
Desmethyl trimipramine (Nortrimipramine)	C19H24N2	2293-21-2
Desmethylclomipramine	C18H21ClN2	303-48-0
Desmethyldiphenhydramine	C16H19NO	53499-40-4
Desmethylnortriptyline	C18H19N	4444-42-2
Desmethyl-pirimicarb	C10H16N4O2	30614-22-3
Desmetryn	C8H15N5S	1014-69-3	yes
Desomorphine	C17H21NO2	427-00-9
Desonide	C24H32O6	638-94-8
Desoximetasone	C22H29FO4	382-67-2
Desoxycortone (11-Deoxycorticosterone)	C21H30O3	64-85-7
Desoxycortone 21-(3-phenylpropionate)	C30H38O4	14007-50-2
Desoxy-D2PM / (S)-2-Diphenylmethylpyrrolidine	C17H19N	119237-64-8
Desoxyhydroxycorticosterone	C21H30O4	152-58-9
Desthio-Prothioconazole(I)	C14H15Cl2N3O	120983-64-4
Desthio-Prothioconazole(II)	C14H15Cl2N3O	120983-64-4
DET / N,N-Diethyltryptamine	C14H20N2	7558-72-7
Detajmium	C27H42N3O3	47719-70-0
Detlazacort	C25H31NO6	14484-47-0
Dexamethasone	C22H29FO5	50-02-2
Dexamethasone 21-acetate	C24H31FO6	1177-87-3
Dexamethasone 21-phosphate	C22H30FO8P	312-93-6
Dexamethasone 21-pivalate	C27H37FO6	1926-94-9
Dexamethasone isonicotinate	C28H32FNO6	2265-64-7
Dexbromopheniramine	C16H19BrN2	132-21-8
Dexchlorpheniramine	C16H19ClN2	25523-97-1
Dexfenfluramine	C12H16F3N	3239-44-9
Dexketoprofen	C16H14O3	22161-81-5	yes
Dexpanthenol (Panthenol)	C9H19NO4	81-13-0
Dextromoramide	C25H32N2O2	357-56-2
Dextronorgestrel ((+)-Norgestrel)	C21H28O2	797-64-8
Dextrorphan (Levorphanol - d form)	C17H23NO	125-73-5
Dextrothyroxine (Thyroxine)	C15H11I4NO4	51-49-0
DHSM / Dihydrostreptomycin	C21H41N7O12	128-46-1
Diacerein	C19H12O8	13739-02-1
Diacetamate	C10H11NO3	2623-33-8
Diacetolol	C16H24N2O4	28197-69-5
Diafenthiuron	C23H32N2OS	80060-09-9
Dialifos	C14H17ClNO4PS2	10311-84-9
Diaveridin	C13H16N4O2	5355-16-8
Diazepam	C16H13ClN2O	439-14-5	yes
Diazinon (Dimpylate)	C12H21N2O3PS	333-41-5	yes
Diazoxide	C8H7ClN2O2S	364-98-7
Dibenzepin	C18H21N3O	4498-32-2
Dibromodihydroxybenzil	C14H8Br2O4	523-88-6
Dibromophenol sulfonic acid	C6H4Br2O4S	4232-99-9
Dibunate	C18H24O3S	14992-58-6
Dicamba	C8H6Cl2O3	1918-00-9
Dichlobutrazol (Diclobutrazol)	C15H19Cl2N3O	75736-33-3
Dichlofenthion	C10H13Cl2O3PS	97-17-6
Dichloran	C6H4Cl2N2O2	99-30-9
Dichloroquinolinol	C9H5Cl2NO	773-76-2
Diclofenac	C14H11Cl2NO2	15307-86-5	yes
Diclofenamide	C6H6Cl2N2O4S2	120-97-8
Diclofop-methyl	C16H14Cl2O4	51338-27-3
Diclosulam	C13H10Cl2FN5O3S	145701-21-9
Dicloxacillin	C19H17Cl2N3O5S	3116-76-5
Dicoumarol	C19H12O6	66-76-2
Dicrotophos (Bidrin)	C8H16NO5P	141-66-2
Dicryl (Chloranocryl)	C10H9Cl2NO	2164-09-2
Dicyclanil	C8H10N6	112636-83-6
Dicyclohexyl sulfosuccinate	C16H26O7S	23386-52-9
Dicycloverine (Dicyclomine)	C19H35NO2	77-19-0
Didanosine	C10H12N4O3	69655-05-6
Dienestrol diacetate	C22H22O4	84-19-5
Dienogest	C20H25NO2	65928-58-7
Diethazine	C18H22N2S	60-91-3
Diethofencarb	C14H21NO4	87130-20-9
Diethylcarbamazine	C10H21N3O	90-89-1
Diethylstilbestrol	C18H20O2	56-53-1
Difenacoum	C31H24O3	56073-07-5
Difenconazole(I)	C19H17Cl2N3O3	119446-68-3
Difenconazole(II)	C19H17Cl2N3O3	119446-68-3
Difenidol	C21H27NO	972-02-1
Difenoxuron	C16H18N2O3	14214-32-5
Difenzoquat	C17H17N2	49866-87-7
Difethialone	C31H23BrO2S	104653-34-1
Diflorasone diacetate	C26H32F2O7	33564-31-7
Difloxacin	C21H19F2N3O3	98106-17-3
Diflubenzuron	C14H9ClF2N2O2	35367-38-5
Diflufenican	C19H11F5N2O2	83164-33-4
Diflufenzopyr (BAS 65400H)	C15H12F2N4O3	109293-97-2
Digitonin	C56H92O29	11024-24-1
Digitoxin	C41H64O13	71-63-6
Digoxin	C41H64O14	20830-75-5
Dihexyverine	C20H35NO2	561-77-3
Dihydralazin	C8H10N6	484-23-1
Dihydrocodeine	C18H23NO3	125-28-0
Dihydroergocornine	C31H41N5O5	25447-65-8
Dihydroergocristine	C35H41N5O5	17479-19-5
Dihydroergocryptine	C32H43N5O5	25447-66-9
Dihydroergotamine	C33H37N5O5	511-12-6
Dihydromorphine	C17H21NO3	509-60-4
Dihydroxyphenylpropanolamine	C9H13NO3	6539-57-7
Dihyprylone	C9H15NO2	77-03-2
Diiodohydroxybenzolsulfonic acid	C6H4I2O4S	554-71-2
Diiodohydroxyquinoline	C9H5I2NO	83-73-8
Diisopromine	C21H29N	5966-41-6
Dilazep	C31H44N2O10	35898-87-4
Diltiazem	C22H26N2O4S	42399-41-7	yes
Dimefox	C4H12FN2OP	115-26-4
Dimefuron	C15H19ClN4O3	34205-21-5
Dimepiperate	C15H21NOS	61432-55-1
Dimetacrine	C20H26N2	4757-55-5
Dimetamphetamine (Dimetamfetamine)	C11H17N	17279-39-9
Dimethachlor	C13H18ClNO2	50563-36-5
Dimethametryn	C11H21N5S	22936-75-0
Dimethenamid (SAN 582H)	C12H18ClNO2S	87674-68-8	yes
Dimethoate	C5H12NO3PS2	60-51-5	yes
Dimethomorph(E)	C21H22ClNO4	110488-70-5
Dimethomorph(Z)	C21H22ClNO4	110488-70-5
Dimethyl-4-aminophenol	C8H11NO	619-60-3
Dimethyl-5-sulfoisophthalate	C10H10O7S	3965-55-7
Dimethylphenylthiazolanimin	C11H14N2S	14007-67-1
Dimetilan	C10H16N4O3	644-64-4
Dimetindene	C20H24N2	5636-83-9
Dimetotiazine	C19H25N3O2S2	7456-24-8
Dimetridazole	C5H7N3O2	551-92-8	yes
Dimoxystrobin	C19H22N2O3	149961-52-4
Diniconazole(I)	C15H17Cl2N3O	76714-88-0
Diniconazole(II)	C15H17Cl2N3O	83657-18-5
Dinitramine	C11H13F3N4O4	29091-05-2
Dinoprost	C20H34O5	551-11-1
Dinoprostone	C20H32O5	363-24-6
Dinoseb (Subitex)	C10H12N2O5	88-85-7	yes
Dinotefuran	C7H14N4O3	165252-70-0
Dinoterb	C10H12N2O5	1420-07-1
Dioxacarb	C11H13NO4	6988-21-2
Dioxethedrine	C11H17NO3	497-75-6
Dioxoprothazine	C17H20N2O2S	13754-56-8
Dioxybenzone	C14H12O4	131-53-3
Diphenadione (Diphacinone)	C23H16O3	82-66-6
Diphenamid	C16H17NO	957-51-7
Diphenhydramine	C17H21NO	58-73-1
Diphenoxylate	C30H32N2O2	915-30-0
Diphenyl Cresyl Phosphate	C19H17O4P	26444-49-5
Diphenyl octyl phosphate	C20H27O4P	115-88-8
Diphenylamine	C12H11N	122-39-4
1,3-Diphenylguanidine	C13H13N3	102-06-7	yes
Diphenylmethoxyacetic acid	C15H14O3	21409-25-6
Diphenylprolinol	C17H19NO	22348-32-9
Diphenylpyraline	C19H23NO	147-20-6
Dipiproverine	C20H30N2O2	117-30-6
Dipivefrine	C19H29NO5	52365-63-6
Diponium	C20H38NO2	58875-33-5
Diprafenone	C23H31NO3	81447-80-5
Dipropetryn	C11H21N5S	4147-51-7
Diprophylline	C10H14N4O4	479-18-5
Dipyridamol	C24H40N8O4	58-32-2
Dipyrone (Metamizolum)	C13H17N3O4S	68-89-3
Diquat (Deiquat)	C12H12N2	2764-72-9
Disopyramide	C21H29N3O	671-20-0
Disulfiram	C10H20N2S4	97-77-8
Disulfoton (Ethylthiometon)	C8H19O2PS3	298-04-4
Ditalimfos (Plondrel)	C12H14NO4PS	5131-24-8
Ditazol	C19H20N2O3	18471-20-0
Dithranol	C14H10O3	1143-38-0
Diuron	C9H10Cl2N2O	330-54-1	yes
Dixyrazine	C24H33N3O2S	2470-73-7
DMPEA (Dimethylmescaline)	C10H15NO2	120-20-7
DMST / N,N-Dimethyl-N'-p-tolylsulfonyldiamide	C9H14N2O2S	66840-71-9
DOB / Dimethoxybromoamphetamine (Dimethoxybromoamfetamine)	C11H16BrNO2	64638-07-9
Dobutamine	C18H23NO3	34368-04-2
DOC / 2,5-Dimethoxy-4-chloroamphetamine (2,5-Dimethoxy-4-chloroamfetamine)	C11H16ClNO2	123431-31-2
Docetaxel	C43H53NO14	114977-28-5
Dodemorph	C18H35NO	1593-77-7
Dodine	C13H29N3	112-65-2
Dolasetron	C19H20N2O3	115956-12-2
DOM (STP)	C12H19NO2	18539-33-8
Domperidone	C22H24ClN5O2	57808-66-9
Donepezil	C24H29NO3	120014-06-4
Dopexamine	C22H32N2O2	86197-47-9
Dormovit	C12H14N2O4	1146-21-0
Dorzolamide	C10H16N2O4S3	120279-96-1
Dothiepin	C19H21NS	113-53-1
Doxapram	C24H30N2O2	309-29-5
Doxazosin	C23H25N5O5	74191-85-8
Doxepin	C19H21NO	1668-19-5
Doxorubicin	C27H29NO11	23214-92-8
Doxycycline	C22H24N2O8	564-25-0
Doxylamine	C17H22N2O	469-21-6
Drazoxolon	C10H8ClN3O2	5707-69-7
Drofenine	C20H31NO2	1679-76-1
Drometrizole	C13H11N3O	2440-22-4	yes
Droperidol	C22H22FN3O2	548-73-2
Dropropizine	C13H20N2O2	17692-31-8
Drospirenone	C24H30O3	67392-87-4
D-Tryptophan	C11H12N2O2	153-94-6
Duloxetine	C18H19NOS	116539-59-4
Dutasteride	C27H30F6N2O2	164656-23-9
DXM / Dextromethorphan (Methorphan)	C18H25NO	125-71-3
Dyclonine	C18H27NO2	586-60-7
Dydrogesterone	C21H28O2	152-62-5
e-caprolactam	C6H11NO	105-60-2?
Ecgonine	C9H15NO3	481-37-8
Ecgonine methyl ester	C10H17NO3	7143-09-1
Echinomycin (Quinomycin A)	C51H64N12O12S2	512-64-1
Econazole	C18H15Cl3N2O	27220-47-9
EDPP / Edifenphos	C14H15O2PS2	17109-49-8
E-Ferulic acid	C10H10O4	537-98-4
Eletriptan	C22H26N2O2S	143322-58-1
Ellipticine	C17H14N2	519-23-3
EMA / Ethylamphetamine (Etilamfetamine)	C11H17N	457-87-4
Emamectin B1a	C49H75NO13	121124-29-6
Embelin	C17H26O4	550-24-3
Embutramide	C17H27NO3	15687-14-6
EMDP / 2-Ethyl-5-methyl-3,3-diphenylpyrroline	C19H21N
Emedastine	C17H26N4O	87233-61-2
Emepronium	C20H28N	3614-30-0
Emetine	C29H40N2O4	483-18-1
Emodin	C15H10O5	518-82-1
Empenthrin	C18H26O2	54406-48-3
Emtricitabine	C8H10FN3O3S	143491-57-0
Enalapril	C20H28N2O5	75847-73-3
Enalaprilat	C18H24N2O5	76420-72-9
Endomide	C17H28N2O2	4582-18-7
Endothal	C8H10O5	145-73-3
Endothion	C9H13O6PS	2778-04-3
Enoxacin	C15H17FN4O3	74011-58-8
Enoximone	C12H12N2O2S	77671-31-9
Enoximone sulfoxide	C12H12N2O3S	83982-78-9
Enoxolone	C30H46O4	471-53-4
Enrofloxacin	C19H22FN3O3	93106-60-6
Entacapone	C14H15N3O5	130929-57-6
Ephedrine	C10H15NO	299-42-3
Epicillin	C16H21N3O4S	26774-90-3
Epiestriol	C18H24O3	547-81-9
Epinephrine	C9H13NO3	51-43-4
Epirubicin	C27H29NO11	56420-45-2
Epivincamine	C21H26N2O3	6835-99-0
Eplerenone	C24H30O6	107724-20-9
EPN / Tsumaphos	C14H14NO4PS	2104-64-5
Epoxiconazole (BAS 480F)	C17H13ClFN3O	133855-98-8
Eprazinone	C24H32N2O2	10402-90-1
Eprosartan	C23H24N2O4S	133040-01-4
EPTC / Epthame	C9H19NOS	759-94-4
Equilin sulfate	C18H20O5S	27540-07-4
Ergocornine	C31H39N5O5	564-36-3
Ergometrine (Ergonovine)	C19H23N3O2	60-79-7
Ergotamine (Ergotamine I)	C33H35N5O5	113-15-5
Erythritol	C4H10O4	149-32-6
Erythromycin	C37H67NO13	114-07-8	yes
Erythromycin ethyl succinate	C43H75NO16	1264-62-6
Esculetin	C9H6O4	305-01-1
Esculetin dinicotinate	C21H12N2O6
Esmolol	C16H25NO4	103598-03-4
Esomeprazole	C17H19N3O3S	119141-88-7
Estazolam	C16H11ClN4	29975-16-4
Estradiol benzoate	C25H28O3	50-50-0
Estradiol cypionate	C26H36O3	313-06-4
Estradiol valerate	C23H32O3	979-32-8
Estramustine	C23H31Cl2NO3	2998-57-4
Estrone	C18H22O2	53-16-7	yes
Estrone hydrogen sulfate	C18H22O5S	481-97-0
Etaconazole	C14H15Cl2N3O2	60207-93-4
Etafedrine	C12H19NO	48141-64-6
Etafenone	C21H27NO2	90-54-0
Etamiphylline	C13H21N5O2	314-35-2
Etamivan	C12H17NO3	304-84-7
Etanidazole	C7H10N4O4	22668-01-5
Etaqualone	C17H16N2O	7432-25-9
Ethaboxam	C14H16N4OS2	162650-77-3
Ethacridine	C15H15N3O	442-16-0
Ethacrynic acid	C13H12Cl2O4	58-54-8
Ethambutol	C10H24N2O2	74-55-5
Ethametsulfuron-methyl	C15H18N6O6S	97780-06-8
Ethaverine	C24H29NO4	486-47-5
Ethephon	C2H6ClO3P	16672-87-0
Ethidimuron (Sulfadiazole)	C7H12N4O3S2	30043-49-3
Ethidium	C21H20N3	3546-21-2
Ethinodiol diacetate	C24H32O4	297-76-7
Ethinylestradiol	C20H24O2	57-63-6	yes
Ethiofencarb	C11H15NO2S	29973-13-5
Ethiofencarb sulfone	C11H15NO4S	53380-23-7
Ethiofencarb sulfoxide	C11H15NO3S	53380-22-6
Ethiolate	C7H15NOS	2941-55-1
Ethion	C9H22O4P2S4	563-12-2
Ethionamide	C8H10N2S	536-33-4
Ethiprole	C13H9Cl2F3N4OS	181587-01-9
Ethirimol	C11H19N3O	23947-60-6
Ethisterone	C21H28O2	434-03-7	yes
Ethofumesate	C13H18O5S	26225-79-6
Ethoheptazine	C16H23NO2	77-15-6
Ethopabate	C12H15NO4	59-06-3
Ethoprop (Ethoprophos)	C8H19O2PS2	13194-48-4
Ethosuximide	C7H11NO2	77-67-8
Ethotoin	C11H12N2O2	86-35-1
Ethoxyquin	C14H19NO	91-53-2
Ethoxysulfuron	C15H18N4O7S	126801-58-9
Ethyl 4-hydroxybenzoate	C9H10O3	120-47-8
Ethyl glucuronide	C8H14O7	17685-04-0
Ethyl nicotinate	C8H9NO2	614-18-6
Ethyl sulfate	C2H6O4S	540-82-9
Ethylbiscoumacetate	C22H16O8	548-00-5
Ethylcathinone (Ethcathinone)	C11H15NO	51553-17-4
Ethylmorphine	C19H23NO3	76-58-4
Ethylnorepinephrine	C10H15NO3	536-24-3
Ethylpiperidylbarbituric acid	C11H17N3O3	509-87-5
Ethylvanillin	C9H10O3	121-32-4
Etidocaine	C17H28N2O	36637-18-0
Etilefrine	C10H15NO2	709-55-7
Etiracetam	C8H14N2O2	33996-58-6
Etiroxate	C18H17I4NO4	17365-01-4
Etisazole	C9H10N2S	7716-60-1
Etodolac	C17H21NO3	41340-25-4
Etodroxizine	C23H31ClN2O3	17692-34-1
Etofenamate	C18H18F3NO4	30544-47-9
Etofibrate	C18H18ClNO5	31637-97-5
Etofylline	C9H12N4O3	519-37-9
Etofylline clofibrate	C19H21ClN4O5	54504-70-0
Etoloxamine	C19H25NO	1157-87-5
Etomidate	C14H16N2O2	33125-97-2
Etonitazene	C22H28N4O3	911-65-9
Etonogestrel	C22H28O2	54048-10-1
Etoricoxib	C18H15ClN2O2S	202409-33-4
Etoxazole	C21H23F2NO2	153233-91-1
Etozolin	C13H20N2O3S	73-09-6
Etrimfos	C10H17N2O4PS	38260-54-7
ETU / Ethylene thiourea (Imidazolidinethione)	C3H6N2S	96-45-7	yes
Eucatropine	C17H25NO3	100-91-4
Eugenol	C10H12O2	97-53-0
Exalamide	C13H19NO2	53370-90-4
Exemestane	C20H24O2	107868-30-4
Ezetimibe	C24H21F2NO3	163222-33-1
Famciclovir	C14H19N5O4	104227-87-4
Famotidine	C8H15N7O2S3	76824-35-6
Famphur (Famophos)	C10H16NO5PS2	52-85-7
Famprofazone	C24H31N3O	22881-35-2
Febantel	C20H22N4O6S	58306-30-2
Febuprol	C13H20O3	3102-00-9
Fedrilate	C20H29NO4	23271-74-1
Felbamate	C11H14N2O4	25451-15-4
Felodipine	C18H19Cl2NO4	72509-76-3
Fenamidone	C17H17N3OS	161326-34-7
Fenaminosulf (Dexon)	C8H11N3O3S	150-70-9
Fenamiphos	C13H22NO3PS	22224-92-6
Fenamiphos - sulfone	C13H22NO5PS	31972-44-8
Fenamiphos - sulfoxide	C13H22NO4PS	31972-43-7
Fenamisal	C13H11NO3	133-11-9
Fenarimol	C17H12Cl2N2O	60168-88-9	yes
Fenazaflor	C15H7Cl2F3N2O2	14255-88-0
Fenazaquin	C20H22N2O	120928-09-8
Fenazepam (Phenazepam)	C15H10BrClN2O	51753-57-2
Fenazox (Azoxybenzene)	C12H10N2O	495-48-7
Fenbendazole	C15H13N3O2S	43210-67-9
Fenbendazol-sulfone (Oxfendazole sulfone)	C15H13N3O4S	54029-20-8
Fenbuconazole	C19H17ClN4	114369-43-6
Fenbufen	C16H14O3	36330-85-5
Fenbutrazate	C23H29NO3	4378-36-3
Fencamfamine (Norcamphane)	C15H21N	1209-98-9
Fencarbamide	C19H24N2OS	3735-90-8
Fenchlorazole-ethyl	C12H8Cl5N3O2	103112-35-2
Fenclonin	C9H10ClNO2	7424-00-2
Fendiline	C23H25N	13042-18-7
Fenetylline	C18H23N5O2	670-80-0
Fenfluramine	C12H16F3N	458-24-2
Fenfuram	C12H11NO2	24691-80-3
Fenhexamid	C14H17Cl2NO2	126833-17-8
Fenitrothion	C9H12NO5PS	122-14-5	yes
Fenobucarb (Baycarb)	C12H17NO2	3766-81-2
Fenofibrate	C20H21ClO4	49562-28-9
Fenoldopam	C16H16ClNO3	67227-56-9
Fenoprofen	C15H14O3	31879-05-7
Fenoterol (Th 1165a)	C17H21NO4	13392-18-2
Fenoxanil	C15H18Cl2N2O2	115852-48-7
Fenoxaprop-ethyl	C18H16ClNO5	66441-23-4
Fenoxazoline	C13H18N2O	4846-91-7
Fenoxycarb	C17H19NO4	79127-80-3	yes
Fenpiclonil	C11H6Cl2N2	74738-17-3
Fenpipramide	C21H26N2O	77-01-0
Fenpiprane	C20H25N	3540-95-2
Fenpropathrin	C22H23NO3	39515-41-8
Fenpropidin	C19H31N	67306-00-7
Fenpropimorph (Ro 14-3169)	C20H33NO	67564-91-4	yes
Fenproporex	C12H16N2	15686-61-0
Fenpyroximate	C24H27N3O4	134098-61-6
Fenretinide	C26H33NO2	65646-68-6
Fenspiride	C15H20N2O2	1151-76-7
Fensulfothion	C11H17O4PS2	115-90-2
Fentanyl	C22H28N2O	437-38-7
Fenthion	C10H15O3PS2	55-38-9	yes
Fenthion sulfoxide (Mesulfenfos)	C10H15O4PS2	3761-41-9
Fenthion-oxon	C10H15O4PS	6552-12-1
Fenthion-oxon-sulfoxide	C10H15O5PS	6552-13-2
Fenthion-sulfone	C10H15O5PS2	3761-42-0
Fenticlor (Fentichlor)	C12H8Cl2O2S	97-24-5
Fenticonazole	C24H20Cl2N2OS	72479-26-6
Fentrazamid (Innova)	C16H20ClN5O2	158237-07-1
Fenuron (N,N-Dimethyl-N-phenylurea)	C9H12N2O	101-42-8
Fenyramidol	C13H14N2O	553-69-5
Fexofenadine	C32H39NO4	83799-24-0
Finasteride	C23H36N2O2	98319-26-7
Fipexide	C20H21ClN2O4	34161-24-5
Fipronil	C12H4Cl2F6N4OS	120068-37-3	yes
Fisetin	C15H10O6	528-48-3
Flamprop-isopropyl	C19H19ClFNO3	52756-22-6
Flamprop-methyl	C17H15ClFNO3	52756-25-9
Flazasulfuron	C13H12F3N5O5S	104040-78-0
Flecainide	C17H20F6N2O3	54143-55-4
Flephedrone (4-FMC)	C10H12FNO	7589-35-7
Fleroxacin	C17H18F3N3O3	79660-72-3
Flocoumafen	C33H25F3O4	90035-08-8
Floctafenine	C20H17F3N2O4	23779-99-9
Flonicamid	C9H6F3N3O	158062-67-0
Flopropion	C9H10O4	2295-58-1
Florasulam	C12H8F3N5O3S	145701-23-1
Floxuridine	C9H11FN2O5	50-91-9
Fluacrypyrim	C20H21F3N2O5	229977-93-9
Fluanisone	C21H25FN2O2	1480-19-9
Fluazifop	C15H12F3NO4	69335-91-7
Fluazifop-butyl	C19H20F3NO4	69806-50-4
Fluazinam (Shirlan)	C13H4Cl2F6N4O4	79622-59-6
Fluazuron	C20H10Cl2F5N3O3	86811-58-7
Flubendazole	C16H12FN3O3	31430-15-6
Flubenzimine	C17H10F6N4S	37893-02-0
Fluchloralin	C12H13ClF3N3O4	33245-39-5
Flucloxacillin	C19H17ClFN3O5S	5250-39-5
Fluconazole(I) (Diflucan)	C13H12F2N6O	86386-73-4
Fluconazole(II) (Diflucan)	C13H12F2N6O	86386-73-4
Flucytosine	C4H4FN3O	2022-85-7
Fludarabine phosphate	C10H13FN5O7P	75607-67-9
Fludiazepam	C16H12ClFN2O	3900-31-0
Fludioxonil	C12H6F2N2O2	131341-86-1
Fludrocortisone	C21H29FO5	127-31-1
Fludrocortisone acetate	C23H31FO6	514-36-3
Flufenacet (Fluthiamide) (BAY FOE 5043)	C14H13F4N3O2S	142459-58-3	yes
Flufenamic acid	C14H10F3NO2	530-78-9
Flufenoxuron	C21H11ClF6N2O3	101463-69-8
Flugestone	C21H29FO4	337-03-1
Flumazenil	C15H14FN3O3	78755-81-4
Flumequine	C14H12FNO3	42835-25-6
Flumethasone (Flumetasone)	C22H28F2O5	2135-17-3
Flumethasone pivalate	C27H36F2O6	2002-29-1
Flumetralin	C16H12ClF4N3O4	62924-70-3
Flumetsulam	C12H9F2N5O2S	98967-40-9
Flunarizine	C26H26F2N2	52468-60-7
Flunisolide	C24H31FO6	3385-03-3
Flunitrazepam	C16H12FN3O3	1622-62-4
Flunixin	C14H11F3N2O2	38677-85-9
Fluocinolone acetonide	C24H30F2O6	67-73-2
Fluocinonide	C26H32F2O7	356-12-7
Fluocortin butyl	C26H35FO5	41767-29-7
Fluocortolone	C22H29FO4	152-97-6
Fluocortolone pivalate	C27H37FO5	29205-06-9
Fluometuron	C10H11F3N2O	2164-17-2
Fluopicolid	C14H8Cl3F3N2O	239110-15-7
Fluorandrenolone	C24H33FO6	1524-88-5
Fluorescein	C20H12O5	2321-07-5
Fluoromethalone	C22H29FO4	426-13-1
Fluorotyrosine	C9H10FNO3	139-26-4
Fluorouracil	C4H3FN2O2	51-21-8
Fluoxastrobin	C21H16ClFN4O5	193740-76-0
Fluoxetine	C17H18F3NO	54910-89-3	yes
Fluoxymesterone	C20H29FO3	76-43-7
Flupentixol	C23H25F3N2OS	2709-56-0
Fluphenazine	C22H26F3N3OS	69-23-8
Fluphenazine decanoate	C32H44F3N3O2S	5002-47-1
Flupirtine	C15H17FN4O2	56995-20-1
Fluprednidene acetate	C24H29FO6	1255-35-2
Fluquinconazole(I)	C16H8Cl2FN5O	136426-54-5
Fluquinconazole(II)	C16H8Cl2FN5O	136426-54-5
Flurazepam	C21H23ClFN3O	17617-23-1
Flurbiprofen	C15H13FO2	5104-49-4
Fluridone	C19H14F3NO	59756-60-4
Flurochloridone	C12H10Cl2F3NO	61213-25-0
Fluroxypyr	C7H5Cl2FN2O3	69377-81-7
Fluroxypyr 1-methylheptyl ester (Starane)	C15H21Cl2FN2O3	81406-37-3
Flurtamone	C18H14F3NO2	96525-23-4
Flusilazol	C16H15F2N3Si	85509-19-9
Flutamide	C11H11F3N2O3	13311-84-7
Fluthiacet-methyl	C15H15ClFN3O3S2	117337-19-6
Fluticasone 17-propionate	C25H31F3O5S	80474-14-2
Flutolanil	C17H16F3NO2	66332-96-5
Flutriafol	C16H13F2N3O	76674-21-0
Fluvalinate	C26H22ClF3N2O3	69409-94-5
Fluvastatin	C24H26FNO4	93957-54-1
Fluvoxamine	C15H21F3N2O2	54739-18-3
Folic acid	C19H19N7O6	59-30-3
Folinic acid	C20H23N7O7	58-05-9
Fomesafen	C15H10ClF3N2O6S	72178-02-0
Fominoben	C21H24ClN3O3	18053-31-1
Fomocaine	C20H25NO2	17692-39-6
Fonofos (Dyfonate)	C10H15OPS2	944-22-9
Foramsulfuron	C17H20N6O7S	173159-57-4
Forchlorfenuron	C12H10ClN3O	68157-60-8
Formestane	C19H26O3	566-48-3
Formetanate	C11H15N3O2	22259-30-9
Formocortal	C29H38ClFO8	2825-60-7
Formononetin	C16H12O4	485-72-3
Formoterol	C19H24N2O4	73573-87-2
Formothion	C6H12NO4PS2	2540-82-1
Formylsulfisomidine	C13H14N4O3S	799-17-7
Fosazepam	C18H18ClN2O2P	35322-07-7
Fosfomycin	C3H7O4P	23155-02-4
Fosfosal	C7H7O6P	6064-83-1
Fosthiazate	C9H18NO3PS2	98886-44-3
Frovatriptan	C14H17N3O	158747-02-5
Fuberidazole	C11H8N2O	3878-19-1
Fumonisin B1	C34H59NO15	116355-83-0
Fumonisin B2	C34H59NO14	116355-84-1
Furafylline	C12H12N4O3	80288-49-9
Furalaxyl	C17H19NO4	57646-30-7
Furaltadone	C13H16N4O6	139-91-3
Furathiocarb	C18H26N2O5S	65907-30-4	yes
Furazolidon	C8H7N3O5	67-45-8
Furegrelate	C15H11NO3	85666-24-6
Furmecyclox	C14H21NO3	60568-05-0
Furosemide	C12H11ClN2O5S	54-31-9	yes
Fusidic acid	C31H48O6	1859-24-0
GABA / gamma-Aminobutyric acid	C4H9NO2	56-12-2
Gabapentin	C9H17NO2	60142-96-3
Gaboxadol	C6H8N2O2	64603-91-4
Galantamine	C17H21NO3	357-70-0
Gallopamil	C28H40N2O5	16662-47-8
gamma-Tocopherol	C28H48O2	7616-22-0
Gamolenic acid	C18H30O2	506-26-3
Ganciclovir	C9H13N5O4	107910-75-8
Gemcitabine	C9H11F2N3O4	95058-81-4
Gemfibrozil	C15H22O3	25812-30-0
Gentamicin (Gentamycin C1)	C21H43N5O7	1403-66-3
Gentisic acid	C7H6O4	490-79-9
Gepefrine	C9H13NO	18840-47-6
Gestodene	C21H26O2	60282-87-3
Gestonorone	C20H28O3	2137-18-0
Gestonorone acetate	C22H30O4	31981-44-9
Gestonorone caproate	C26H38O4	1253-28-7
Gestrinone	C21H24O2	16320-04-0
Glafenin	C19H17ClN2O4	3820-67-5
Glaucine	C21H25NO4	475-81-0
Glibenclamide	C23H28ClN3O5S	10238-21-8
Gliclazide	C15H21N3O3S	21187-98-4
Glimepiride	C24H34N4O5S	93479-97-1
Glipizide	C21H27N5O4S	29094-61-9
Gliquidone	C27H33N3O6S	33342-05-1
Glisoxepid	C20H27N5O5S	25046-79-1
Gluconate	C6H12O7	299-27-4
Glucurolactone	C6H8O6	32449-92-6
Glufosinate	C5H12NO4P	51276-47-2
Glutethimide	C13H15NO2	77-21-4
Glutril (Glibornuride)	C18H26N2O4S	26944-48-9
Glycerol	C3H8O3	56-81-5
Glycocyamine	C3H7N3O2	352-97-6
Glycopyrrolate	C19H28NO3	596-51-0
Glycyrrhizinic acid	C42H62O16	1405-86-3
Glymidine	C13H15N3O4S	339-44-6
Glyphosate	C3H8NO5P	1071-83-6
Gossypol	C30H30O8	303-45-7
Grepafloxacin	C19H22FN3O3	119914-60-2
Griseofulvin	C17H17ClO6	126-07-8
Guafecainol	C16H27NO4	36199-78-7
Guaiacol phenylacetate	C15H14O3	4112-89-4
Guaifenesin	C10H14O4	93-14-1
Guanabenz	C8H8Cl2N4	5051-62-7
Guanacline	C9H18N4	1463-28-1
Guanethidine	C10H22N4	55-65-2
Guanfacine	C9H9Cl2N3O	29110-47-2
Guanine	C5H5N5O	73-40-5
Guazatine (Iminoctadine)	C18H41N7	13516-27-3
Halazepam	C17H12ClF3N2O	23092-17-3
Halcinonide	C24H32ClFO5	3093-35-4
Halofantrine	C26H30Cl2F3NO	69756-53-2
Halofenozide	C18H19ClN2O2	112226-61-6
Halofuginone	C16H17BrClN3O3	55837-20-2
Halopemide	C21H22ClFN4O2	59831-65-1
Haloperidol	C21H23ClFNO2	52-86-8
Haloperidol decanoate	C31H41ClFNO3	74050-97-8
Halosulfuron-methyl	C13H15ClN6O7S	100784-20-1
Haloxyfop	C15H11ClF3NO4	69806-34-4
Haloxyfop ethoxyethyl	C19H19ClF3NO5	87237-48-7
Harmaline	C13H14N2O	304-21-2
Harmine	C13H12N2O	442-51-3
Harmol	C12H10N2O	487-03-6
Hematoporphyrin	C34H38N4O6	14459-29-1
HEPES	C8H18N2O4S	7365-45-9
Heptabarbital	C13H18N2O3	509-86-4
Heptaminol	C8H19NO	543-15-7
Heptenophos	C9H12ClO4P	23560-59-0	yes
Heroin	C21H23NO5	561-27-3
HetaciIIin	C19H23N3O4S	3511-16-8
Hexachlorophene	C13H6Cl6O2	70-30-4
Hexaconazole(I)	C14H17Cl2N3O	79983-71-4
Hexaconazole(II)	C14H17Cl2N3O	79983-71-4
Hexaflumuron	C16H8Cl2F6N2O3	86479-06-3
Hexamidine	C20H26N4O2	3811-75-4
Hexazinone	C12H20N4O2	51235-04-2	yes
Hexetidine	C21H45N3	141-94-6
Hexetylamine	C16H31NO2	20145-18-0
Hexobarbital	C12H16N2O3	56-29-1
Hexobendine	C30H44N2O10	54-03-5
Hexocyclium	C20H33N2O	6004-98-4
Hexoprenaline	C22H32N2O6	3215-70-1
Hexylnicotinate	C12H17NO2	23597-82-2
Hexylresorcinol	C12H18O2	136-77-6
Hexythiazox	C17H21ClN2O2S	78587-05-0
Histapyrrodine	C19H24N2	493-80-1
HMMNI / Hydroxydimetridazole (Dimetridazol-OH)	C5H7N3O3	936-05-0
Homarylamine	C10H13NO2	451-77-4
Homatropine	C16H21NO3	87-00-3
Homofenazine	C23H28F3N3OS	3833-99-6
Hordenine	C10H15NO	539-15-1
HU-210	C25H38O3	112830-95-2
HU-211 (Dexanabinol)	C25H38O3	112924-45-5
HU-308	C27H42O3	256934-39-1
HU-331	C21H28O3	137252-25-6
Hycanthone	C20H24N2O2S	3105-97-3
Hydralazin	C8H8N4	86-54-4
Hydramethylnon	C25H24F6N4	67485-29-4
Hydrochlorothiazide	C7H8ClN3O4S2	58-93-5	yes
Hydrocodone	C18H21NO3	125-29-1
Hydrocortisone (Cortisol)	C21H30O5	50-23-7
Hydrocortisone 17-butyrate	C25H36O6	13609-67-1
Hydrocortisone 21-phosphate (Cortisol 21-phosphate) (Cleiton)	C21H31O8P	6000-74-4
Hydrocortisone aceponate	C26H36O7	74050-20-7
Hydrocortisone acetate	C23H32O6	50-03-3
Hydrocortisone buteprate	C28H40O7	72590-77-3
Hydrocortisone succinate	C25H34O8	2203-97-6
Hydrocotarnine	C12H15NO3	550-10-7
Hydroflumethiazide	C8H8F3N3O4S2	135-09-1
Hydromorphone	C17H19NO3	466-99-9
Hydroquinine	C20H26N2O2	522-66-7
Hydroquinone	C6H6O2	123-31-9
Hydroxybupropion	C13H18ClNO2	357399-43-0
Hydroxychloroquine	C18H26ClN3O	118-42-3
Hydroxyethyl tetramethylpiperidinol	C11H23NO2	52722-86-8
Hydroxy-Ipronidazole	C7H11N3O3	35175-14-5
Hydroxymetoprolol	C15H25NO4	56392-16-6
Hydroxyprocaine	C13H20N2O3	487-53-6
Hydroxyprogesterone acetate	C23H32O4	302-23-8
Hydroxyprogesterone caproate	C27H40O4	630-56-8
Hydroxysimazine	C7H13N5O	2599-11-3
Hydroxyzine	C21H27ClN2O2	68-88-2
Hygromycin b (Simazine-2-OH)	C20H37N3O13	31282-04-9
Hymecromone	C10H8O3	90-33-5
Ibafloxacin	C15H14FNO3	91618-36-9
Ibandronic acid	C9H23NO7P2	114084-78-5
Ibogaine	C20H26N2O	83-74-9
Ibuprofen	C13H18O2	15687-27-1	yes
Idarubicin	C26H27NO9	58957-92-9
Ifosfamide	C7H15Cl2N2O2P	3778-73-2
Iloprost	C22H32O4	78919-13-8
Imatinib	C29H31N7O	152459-95-5	yes
Imazalil (Enilconazole)	C14H14Cl2N2O	35554-44-0
Imazapyr	C13H15N3O3	81334-34-1
Imazaquin	C17H17N3O3	81335-37-7
Imazethapyr	C15H19N3O3	81335-77-5
Imibenconazole	C17H13Cl3N4S	86598-92-7
Imiclopazine	C25H32ClN5OS	7224-08-0
Imidacloprid	C9H10ClN5O2	138261-41-3	yes
Imidapril	C20H27N3O6	89371-37-9
Iminostilbene	C14H11N	256-96-2
Imipramine	C19H24N2	50-49-7	yes
Imiquimod	C14H16N4	99011-02-6
IMMA / Indomethacin Morpholinylamide	C23H23ClN2O4	2854-32-2
Imolamine	C14H20N4O	318-23-0
Indanazoline	C12H15N3	40507-78-6
Indapamide	C16H16ClN3O3S	26807-65-8
Indinavir	C36H47N5O4	150378-17-9
Indole	C8H7N	120-72-9
Indometacin	C19H16ClNO4	53-86-1
Indoprofen	C17H15NO3	31842-01-0
Indoramine	C22H25N3O	26844-12-2
Indoxacarb	C22H17ClF3N3O7	173584-44-6
Inosine	C10H12N4O5	58-63-9
Inositol nicotinate	C42H30N6O12	1700-87-7
Iobenzamic acid	C16H13I3N2O3	3115-05-7
Iocetamic acid	C12H13I3N2O3	16034-77-8
Iodipamide	C20H14I6N2O6	606-17-7
Iodosulfuron-methyl	C14H14IN5O6S	144550-36-7
Ioglicic acid	C13H12I3N3O5	49755-67-1
Iohexol	C19H26I3N3O9	66108-95-0	yes
Iomeprol	C17H22I3N3O8	78649-41-9	yes
Ionomycin	C41H72O9	56092-81-0
Iopanoic acid	C11H12I3NO2	96-83-3
Iopentol	C20H28I3N3O9	89797-00-2
Iopodic acid	C12H13I3N2O2	5587-89-3
Iopromide	C18H24I3N3O8	73334-07-3	yes
Iosarcol	C21H29I3N4O9	97702-82-4
Iotalaminic acid	C11H9I3N2O4	2276-90-6
Ioversol	C18H24I3N3O9	87771-40-2
Ioxaglic acid	C24H21I6N5O8	59017-64-0
Ioxitalamic acid	C12H11I3N2O5	28179-44-4	yes
Ioxynil	C7H3I2NO	1689-83-4
IPC / Propham	C10H13NO2	122-42-9
Ipconazole(I)	C18H24ClN3O	125225-28-7
Ipconazole(II)	C18H24ClN3O	125225-28-7
Ipratropium	C20H30NO3	60205-81-4
Iprazochrome	C12H16N4O3	7248-21-7
Ipriflavone	C18H16O3	35212-22-7
Iprindole	C19H28N2	5560-72-5
Iprobenfos	C13H21O3PS	26087-47-8
Iprodione (Glycophen)	C13H13Cl2N3O3	36734-19-7
Iproniazid	C9H13N3O	54-92-2
Ipronidazole	C7H11N3O2	14885-29-1
Iprovalicarb	C18H28N2O3	140923-17-7
Irbesartan	C25H28N6O	138402-11-6	yes
Irgarol (Cybutryne)	C11H19N5S	28159-98-0	yes
Irinotecan	C33H38N4O6	97682-44-5
Isazofos (Miral)	C9H17ClN3O3PS	42509-80-8
Isoaminile	C16H24N2	77-51-0
Isocarbamide	C8H15N3O2	30979-48-7
Isocarboxazid	C12H13N3O2	59-63-2
Isoconazole	C18H14Cl4N2O	27523-40-6
Isoetarine	C13H21NO3	530-08-5
Isofenphos	C15H24NO4PS	25311-71-1
Isofenphos methyl	C14H22NO4PS	99675-03-3
Isofenphos oxon	C15H24NO5P	31120-85-1
Isometheptene	C9H19N	503-01-5
Isomethiozin	C12H20N4OS	57052-04-7
Isoniazid	C6H7N3O	54-85-3
Isonicotinic acid	C6H5NO2	55-22-1
Isophoronediamine	C10H22N2	2855-13-2	yes
Isoprenaline	C11H17NO3	7683-59-2
Isoprocarb	C11H15NO2	2631-40-5
Isopropalin (Bifenthrin)	C15H23N3O4	33820-53-0
Isopropamide	C23H33N2O	7492-32-2
Isopropyl 4-hydroxybenzoate	C10H12O3	4191-73-5
Isoprothiolane	C12H18O4S2	50512-35-1
Isoproturon	C12H18N2O	34123-59-6	yes
Isopyrin	C14H19N3O	3615-24-5
Isoquercitrin	C21H20O12	21637-25-2
Isosteviol	C20H30O3	27975-19-5
Isothipendyl	C16H19N3S	482-15-5
Isotretinoin	C20H28O2	4759-48-2
Isoxaben	C18H24N2O4	82558-50-7
Isoxadifen-ethyl (AE F122006)	C18H17NO3	163520-33-0
Isoxaflutole	C15H12F3NO4S	141112-29-0
Isoxathion	C13H16NO4PS	18854-01-8
Isoxicam	C14H13N3O5S	34552-84-6
Isoxsuprine (Isolait)	C18H23NO3	395-28-8
Isradipine	C19H21N3O5	75695-93-1
Itraconazole	C35H38Cl2N8O4	84625-61-6
Ivabradine	C27H36N2O5	155974-00-8
Jasmolin I	C21H30O3	4466-14-2
Josamycin propionate	C45H73NO16	40922-77-8
JP-104	C25H30N2O3
JWH-007	C25H25NO	155471-10-6
JWH-011 (JWH-004 1-methylhexyl analog)	C27H29NO	155471-13-9
JWH-015	C23H21NO	155471-08-2
JWH-016	C24H23NO	155471-09-3
JWH-018 (AM-678)	C24H23NO	209414-07-3
JWH-018 2’-naphthyl-N-(1-ethylpropyl)	C24H23NO
JWH-018 2'-naphthyl isomer	C24H23NO	1131605-25-8
JWH-018 2'-naphthyl-N-(1,1-dimethylpropyl) isomer	C24H23NO
JWH-018 2'-naphthyl-N-(1,2-dimethylpropyl) isomer	C24H23NO
JWH-018 2'-naphthyl-N-(1-methylbutyl) isomer	C24H23NO
JWH-018 2'-naphthyl-N-(2,2-dimethylpropyl) isomer	C24H23NO
JWH-018 2'-naphthyl-N-(2-methylbutyl) isomer	C24H23NO
JWH-018 2'-naphthyl-N-(3-methylbutyl) isomer	C24H23NO
JWH-018 6-methoxyindole analog	C25H25NO2
JWH-018 adamantyl analog (AB-001)	C24H31NO	1345973-49-0
JWH-018 adamantyl carboxamide (2NE1)	C24H32N2O	1345973-50-3
JWH-018 N-(1,1-dimethylpropyl) isomer	C24H23NO	1358118-35-0
JWH-018 N-(1,2-dimethylpropyl) isomer	C24H23NO
JWH-018 N-(1-ethylpropyl) isomer	C24H23NO
JWH-018 N-(1-methylbutyl) isomer	C24H23NO
JWH-018 N-(2,2-dimethylpropyl) isomer	C24H23NO
JWH-018 N-(2-methylbutyl) isomer	C24H23NO
JWH-018 N-(3-methylbutyl) isomer	C24H23NO	1346604-93-0
JWH-018 N-(4,5-epoxypentyl) analog	C24H21NO2
JWH-018 N-(5-bromopentyl) analog	C24H22BrNO
JWH-018 N-(5-chloropentyl) analog	C24H22ClNO
JWH-018 N-(5-hydroxypentyl) ß-D-Glucuronide	C30H31NO8	1307803-55-9
JWH-018 N-pentanoic acid metabolite	C24H21NO3	1254475-87-0
JWH-019	C25H25NO	209414-08-4
JWH-019 N-(6-hydroxyhexyl) metabolite	C25H25NO2
JWH-020	C26H27NO	209414-09-5
JWH-022 (AM-2201 N-(4-pentenyl) analog)	C24H21NO	209414-16-4
JWH-030	C20H21NO	162934-73-8
JWH-031	C21H23NO	162934-74-9
JWH-072 (N-Propyl-3-(1-naphthoyl)indole)	C22H19NO	209414-06-2
JWH-073	C23H21NO	208987-48-8
JWH-073 2-methylnaphthyl analog	C24H23NO
JWH-073 2'-naphthyl isomer	C23H21NO
JWH-073 2'-naphthyl-N-(1,1-dimethylethyl) isomer	C23H21NO
JWH-073 2'-naphthyl-N-(1-methylpropyl) isomer	C23H21NO
JWH-073 2'-naphthyl-N-(2-methylpropyl) isomer	C23H21NO
JWH-073 4-methylnaphthyl analog	C24H23NO	1354631-21-2
JWH-073 N-(1,1-dimethylethyl) isomer	C23H21NO
JWH-073 N-(1-methylpropyl) isomer	C23H21NO
JWH-073 N-(2-methylpropyl) isomer	C23H21NO
JWH-081	C25H25NO2	210179-46-7
JWH-081 2-methoxynaphthyl isomer (JWH-267)	C25H25NO2	824960-76-1
JWH-081 3-methoxynaphthyl isomer	C25H25NO2
JWH-081 5-methoxynaphthyl isomer	C25H25NO2
JWH-081 6-methoxynaphthyl isomer (JWH-166)	C25H25NO2	824961-41-3
JWH-081 7-methoxynaphthyl isomer (JWH-164)	C25H25NO2	824961-61-7
JWH-081 8-methoxynaphthyl isomer	C25H25NO2	1349837-48-4
JWH-098	C26H27NO2	316189-74-9
JWH-122	C25H25NO	619294-47-2
JWH-122 2-methylnaphthyl isomer	C25H25NO
JWH-122 3-methylnaphthyl isomer	C25H25NO	1391052-25-7
JWH-122 5-methylnaphthyl isomer	C25H25NO	1391052-02-0
JWH-122 6-methylnaphthyl isomer	C25H25NO
JWH-122 7-methylnaphthyl isomer	C25H25NO	824960-56-7
JWH-122 8-methylnaphthyl isomer	C25H25NO
JWH-122 N-(4-pentenyl) Analog	C25H23NO
JWH-122 N-(5-hydroxypentyl) metabolite	C25H25NO2	1379604-68-8
JWH-145	C26H25NO	914458-19-8
JWH-147	C27H27NO	914458-20-1
JWH-175	C24H25N	619294-35-8
JWH-180	C25H25NO	824959-87-7
JWH-182	C27H29NO	824960-02-3
JWH-200 (WIN-55225)	C25H24N2O2	103610-04-4
JWH-200 2'-naphthyl isomer	C25H24N2O2	133438-66-1
JWH-200 4-hydroxyindole metabolite	C25H24N2O3
JWH-200 7-hydroxyindole metabolite	C25H24N2O3
JWH-201	C22H25NO2	864445-47-6
JWH-203	C21H22ClNO	864445-54-5
JWH-203 3-chlorophenyl isomer (JWH-237)	C21H22ClNO	864445-56-7
JWH-203 4-chlorophenyl isomer (JWH-206)	C21H22ClNO	864445-58-9
JWH-210	C26H27NO	824959-81-1
JWH-210 2-ethylnaphthyl isomer	C26H27NO
JWH-210 3-ethylnaphthyl isomer	C26H27NO
JWH-210 5-ethylnaphthyl isomer	C26H27NO
JWH-210 6-ethylnaphthyl isomer	C26H27NO
JWH-210 7-ethylnaphthyl isomer (JWH-234)	C26H27NO	824960-64-7
JWH-210 8-ethylnaphthyl isomer	C26H27NO
JWH-210 N-(4-hydroxypentyl) metabolite	C26H27NO2
JWH-210 N-(5-carboxypentyl) metabolite	C26H25NO3
JWH-249	C21H22BrNO	864445-60-3
JWH-250	C22H25NO2	864445-43-2
JWH-250 5-hydroxyindole metabolite	C22H25NO3	1379604-67-7
JWH-250 N-(5-hydroxypentyl) metabolite	C22H25NO3
JWH-251	C22H25NO	864445-39-6
JWH-251 3-methylphenyl isomer	C22H25NO
JWH-251 4-methylphenyl isomer (JWH-208)	C22H25NO	864445-41-0
JWH-302	C22H25NO2	864445-45-4
JWH-307	C26H24FNO	914458-26-7
JWH-309	C30H27NO	914458-42-7
JWH-368	C26H24FNO	914458-31-4
JWH-369	C26H24ClNO	914458-27-8
JWH-370	C27H27NO	914458-22-3
JWH-398	C24H22ClNO	1292765-18-4
JWH-398 2-chloronaphthyl isomer	C24H22ClNO	1391054-25-3
JWH-398 3-chloronaphthyl isomer	C24H22ClNO
JWH-398 5-chloronaphthyl isomer	C24H22ClNO
JWH-398 6-chloronaphthyl isomer	C24H22ClNO
JWH-398 7-chloronaphthyl isomer	C24H22ClNO	1391051-95-8
JWH-398 8-chloronaphthyl isomer	C24H22ClNO	1366067-88-0
JWH-424	C24H22BrNO	1366068-04-3
JZL 195	C24H23N3O5	1210004-12-8
Kadethrin	C23H24O4S	58769-20-3
Kainic acid	C10H15NO4	487-79-6
Karbutilate	C14H21N3O3	4849-32-5
Kavain	C14H14O3	500-64-1
Kebuzone	C19H18N2O3	853-34-9
Kelevan	C17H12Cl10O4	4234-79-1
Ketamine	C13H16ClNO	6740-88-1
Ketanserin	C22H22FN3O3	74050-98-9
Ketazolam (Loftran) (Anseren)	C20H17ClN2O3	27223-35-4
Ketoconazole	C26H28Cl2N4O4	65277-42-1
Ketoprofen	C16H14O3	22071-15-4	yes
Ketorolac	C15H13NO3	74103-06-3
Ketotifen	C19H19NOS	34580-13-7
Ketotriclabendazole	C13H7Cl3N2O2	1201920-88-8
Khellin	C14H12O5	82-02-0
Khellinoacetic acid	C15H12O7	14899-32-2
Kresoxim-methyl	C18H19NO4	143390-89-0
Labetalol (Laberalol)	C19H24N2O3	36894-69-6
Lacipidine	C26H33NO6	103890-78-4
Lactitol	C12H24O11	585-86-4
Lamivudine	C8H11N3O3S	134678-17-4
Lamotrigine	C9H7Cl2N5	84057-84-1	yes
Lanatoside C	C49H76O20	17575-22-3
Lansoprazole	C16H14F3N3O2S	103577-45-3
Lasalocid A	C34H54O8	25999-31-9
Latanoprost	C26H40O5	130209-82-4
Laudanosine	C21H27NO4	2688-77-9
Lauroguadine	C20H36N6O	135-43-3
Lawsone	C10H6O3	83-72-7
Leflunomide	C12H9F3N2O2	75706-12-6
Leflunomide metabolite A 771726	C12H9F3N2O2	108605-62-5
Lenacil	C13H18N2O2	2164-08-1
Lercanidipine	C36H41N3O6	100427-26-7
Letrozole	C17H11N5	9005-80-5
Levallorphan	C19H25NO	152-02-3
Levamisole	C11H12N2S	14769-73-4
Levetiracetam	C8H14N2O2	102767-28-2
Levobunolol	C17H25NO3	47141-42-4
Levofloxacin	C18H20FN3O4	100986-85-4
Levomepromazine	C19H24N2OS	60-99-1
Levomethadone	C21H27NO	125-58-6
Levonorgestrel ((-)-Norgestrel)	C21H28O2	797-63-7
Levopropoxyphene	C22H29NO2	2338-37-6
Levopropylhexedrine	C10H21N	6192-97-8
Levorphanol	C17H23NO	77-07-6
Lidocaine (Diocaine)	C14H22N2O	137-58-6	yes
Limaprost	C22H36O5	74397-12-9
Lincomycin	C18H34N2O6S	154-21-2	yes
Linuron	C9H10Cl2N2O2	330-55-2	yes
Liothyronin	C15H12I3NO4	5817-39-0
Lisinopril	C21H31N3O5	76547-98-3
Lisuride	C20H26N4O	18016-80-3
Lobeline	C22H27NO2	90-69-7
Lodoxamide	C11H6ClN3O6	53882-12-5
Lofepramine	C26H27ClN2O	23047-25-8
Lofexidine	C11H12Cl2N2O	31036-80-3
Lomefloxacin	C17H19F2N3O3	98079-51-7
Lonazolac	C17H13ClN2O2	53808-88-1
Loperamide	C29H33ClN2O2	53179-11-6
Loprazolam	C23H21ClN6O3	61197-73-7
Loracarbef	C16H16ClN3O4	76470-66-1
Loratadine	C22H23ClN2O2	79794-75-5	yes
Lorazepam	C15H10Cl2N2O2	846-49-1
Lormetazepam	C16H12Cl2N2O2	848-75-9
Lornoxicam	C13H10ClN3O4S2	70374-39-9
Losartan	C22H23ClN6O	114798-26-4
Lovastatin	C24H36O5	75330-75-5
Loxapine	C18H18ClN3O	1977-10-2
LSD / Lysergide	C20H25N3O	50-37-3
Lufenuron	C17H8Cl2F8N2O3	103055-07-8
Lumefantrine	C30H32Cl3NO	82186-77-4
Lupanine	C15H24N2O	550-90-3
Lysergic acid	C16H16N2O2	82-58-6
Mafenide (component of Sulfatolamide)	C7H10N2O2S	138-39-6
Maitansine	C34H46ClN3O10	35846-53-8
Malaoxon	C10H19O7PS	1634-78-2
Malathion	C10H19O6PS2	121-75-5	yes
Maleic acid	C4H4O4	110-16-7
Malonoben	C18H22N2O	10537-47-0
MAM-2201	C25H24FNO	1354631-24-5
Mandelic acid	C8H8O3	90-64-2
Mandipropamid	C23H22ClNO4	374726-62-2
Mannitol	C6H14O6	69-65-8
Maprotiline	C20H23N	10262-69-8
Marbofloxacin	C17H19FN4O4	115550-35-1
Mazindol	C16H13ClN2O	22232-71-9
MBC / Benomyl	C14H18N4O3	17804-35-2
MBDB / Methylbenzodioxolylbutanamine	C12H17NO2	103818-46-8
MCC (Swep)	C8H7Cl2NO2	1918-18-9
MCPA (MCP)	C9H9ClO3	94-74-6	yes
MCPB (4-(MCB))	C11H13ClO3	94-81-5
mCPP	C10H13ClN2	6640-24-0	yes
MCPP / Mecoprop	C10H11ClO3	7085-19-0	yes
MDA / Methylenedioxyamphetamine (Methylenedioxyamfetamine)	C10H13NO2	4764-17-4
MDA-19	C21H23N3O2	1048973-47-2
MDA-77	C21H23N3O3	1103774-21-5
MDAI / 5,6-Methylenedioxy-2-aminoindane	C10H11NO2	132741-81-2
MDEA (MDE)	C12H17NO2	82801-81-8
MDMA / Methylendioxymethamphetamine (Methylendioxymethamfetamine)	C11H15NO2	42542-10-9
MDMA methylene homolog	C12H17NO2
MDPBP / 3',4'-Methylenedioxy-a-pyrrolidinobutiophenone	C15H19NO3	784985-33-7
MDPPP / 3',4'-methylenedioxy-a-pyrrolidinopropiophenone	C14H17NO3	783241-66-7
MDPR (N-Propyl-3,4-methylenedioxyamphetamine) (N-Propyl-3,4-methylenedioxyamfetamine)	C13H19NO2	74698-36-5
MDPV / Methylenedioxypyrovalerone	C16H21NO3	687603-66-3
Mebendazole	C16H13N3O3	31431-39-7
Mebeverine	C25H35NO5	630-20-3	yes
Mecamylamine	C11H21N	60-40-2
Mecarbam	C10H20NO5PS2	2595-54-2
Mecetronium	C20H44N	3006-10-8
Meclocycline	C22H21ClN2O8	2013-58-3
Meclofenamic acid	C14H11Cl2NO2	644-62-2
Meclofenoxate	C12H16ClNO3	51-68-3
Mecloxamine	C19H24ClNO	1376-39-1
Meclozine	C25H27ClN2	569-65-3
Medazepam	C16H15ClN2	2898-12-6
Medrogestone	C23H32O2	977-79-7
Medroxyprogesterone	C22H32O3	520-85-4
Medroxyprogesterone acetate	C24H34O4	71-58-9
Medrysone	C22H32O3	2668-66-8
Mefenacet (Rancho)	C16H14N2O2S	73250-68-7
Mefenamic acid	C15H15NO2	61-68-7	yes
Mefenorex	C12H18ClN	17243-57-1
Mefenpyr-diethyl	C16H18Cl2N2O4	135590-91-9
Mefexamide	C15H24N2O3	1227-61-8
Mefloquine	C17H16F6N2O	53230-10-7
Mefluidide	C11H13F3N2O3S	53780-34-0
Mefruside	C13H19ClN2O5S2	7195-27-9
Megestrol acetate	C24H32O4	595-33-5
Meglutol	C6H10O5	503-49-1
Melamine	C3H6N6	108-78-1	yes
Melengestrol acetate	C25H32O4	2919-66-6
[truncated: 1,323 more rows]

## Sheet: Lib. B
Nombre	Fórmula	CAS number
EDTA	C10H16N2O8	60-00-4
Dichlorvos	C4H7Cl2O4P	62-73-7
Methiocarb	C11H15NO2S	2032-65-7
Benzotriazole	C6H5N3	95-14-7
2,3,3,3-tetrafluoro-2-(heptafluoropropoxy)propionic acid	C6HF11O3	13252-13-6
4-tert-butylphenol	C10H14O	98-54-4
Ethylenediamine	C2H8N2	107-15-3
p-(1,1-dimethylpropyl)phenol	C11H16O	80-46-6
Disodium 3,3'-[[1,1'-biphenyl]-4,4'-diylbis(azo)]bis(4-aminonaphthalene-1-sulphonate) (C.I. Direct Red 28)	C32H22N6Na2O6S2	573-58-0
Disodium 4-amino-3-[[4'-[(2,4-diaminophenyl)azo][1,1'-biphenyl]-4-yl]azo] -5-hydroxy-6-(phenylazo)naphthalene-2,7-disulphonate (C.I. Direct Black 38)	C34H25N9Na2O7S2	1937-37-7
3-ethyl-2-methyl-2-(3-methylbutyl)-1,3-oxazolidine	C11H23NO	143860-04-2
4,4'-methylenedi-o-toluidine	C15H18N2	838-88-0
4,4'-oxydianiline	C12H12N2O	101-80-4
4-aminoazobenzene	C12H11N3	60-09-3
4-methyl-m-phenylenediamine (toluene-2,4-diamine)	C7H10N2	95-80-7
6-methoxy-m-toluidine (p-cresidine)	C8H11NO	120-71-8
Biphenyl-4-ylamine	C12H11N	92-67-1
Cyclohexane-1,2-dicarboxylic anhydride	C8H10O3	85-42-7
cis-cyclohexane-1,2-dicarboxylic anhydride	C8H10O3	13149-00-3
Diazene-1,2-dicarboxamide (C,C'-azodi(formamide)) (ADCA)	C2H4N4O2	123-77-3
Dimethyl sulphate	C2H6O4S	77-78-1
Hexahydro-4-methylphthalic anhydride	C9H12O3	19438-60-9
N,N-dimethylformamide	C3H7NO	68-12-2
1,3,5-Tris(oxiran-2-ylmethyl)-1,3,5-triazinane-2,4,6-trione (TGIC)	C12H15N3O6	2451-62-9
1,3,5-tris[(2S and 2R)-2,3-epoxypropyl]-1,3,5-triazine-2,4,6-(1H,3H,5H)-trione (β-TGIC)	C12H15N3O6	59653-74-6
4,4'-bis(dimethylamino)-4''-(methylamino)trityl alcohol	C24H29N3O	561-41-1
4,4'-bis(dimethylamino)benzophenone (Michler’s ketone)	C17H20N2O	90-94-8
[4-[4,4'-bis(dimethylamino) benzhydrylidene]cyclohexa-2,5-dien-1-ylidene]dimethylammonium chloride (C.I. Basic Violet 3)	C25H30ClN3	548-62-9
Formamide	CH3NO	75-12-7
N,N,N',N'-tetramethyl-4,4'-methylenedianiline (Michler’s base)	C17H22N2	101-61-1
2,2'-dichloro-4,4'-methylenedianiline	C13H12Cl2N2	101-14-4
Bis(2-methoxyethyl) ether	C6H14O3	111-96-6
4,4'- Diaminodiphenylmethane (MDA)	C13H14N2	101-77-9
4-(dimethylbutylamino)diphenylamin (6PPD)	C18H24N2	793-24-8
Benzidine	C12H12N2	92-87-5
3,3-dichlorobenzidine	C12H10Cl2N2	91-94-1
2,4-dichlorophenol	C6H4Cl2O	120-83-2
1,2-diphenylhydrazine	C12H12N2	122-66-7
Isophorone	C9H14O	78-59-1
4,6-dinitro-o-cresol	C7H6N2O5	534-52-1
N-nitrosodimethylamine	C2H6N2O	62-75-9
N-nitrosodiphenylamine	C12H10N2O	86-30-6
N-nitrosodi-n-propylamine	C6H14N2O	621-64-7
NTA	C6H9NO6	139-13-9
DTPA acid	C14H23N3O10	67-43-6
RDX	C3H6N6O6	121-82-4
1,3-Diethyl-1,3-diphenylurea	C17H20N2O	85-98-3
GenX	C6H4F11NO3	62037-80-3
Vincubine	C9H18ClNO	826-36-8
Androstenedione	C19H26O2	63-05-8
n-Butylbenzenesulphonamide	C10H15NO2S	3622-84-2
1,4-dioxane	C4H8O2	123-91-1
Tetraglyme	C10H22O5	143-24-8
Cyanuric acid	C3H3N3O3	108-80-5
Benzophenone	C13H10O	119-61-9
Ethyl N,N-diphenylcarbamate	C15H15NO2	603-52-1
Terbufos-sulfon	C9H21O4PS3	56070-16-7
6:2FTSA	C8H5F13O3S	27619-97-2
FOSA	C8H2F17NO2S	754-91-6
4-Formylaminoantipyrine	C12H13N3O2	1672-58-8
Oxipurinol	C5H4N4O2	2465-59-0
Metoprolol	C15H25NO3	51384-51-1
Iopamidol	C17H22I3N3O8	60166-93-0
N4-acetylsulfamethazine	C14H16N4O3S	100-90-3
AMDOPH	C13H17N3O3	519-65-3
Guanylurea	C4H14N8O6S	141-83-3
Parathion-methyl	C8H10NO5PS	298-00-0
acetochlor ESA	C14H21NO5S	187022-11-3
acetochlor OA	C14H19NO4	194992-44-4
alachlor ESA	C14H21NO5S	142363-53-9
alachlor OA	C14H19NO4	171262-17-2
DCPA mono/di-acid degradate	C10H6Cl4O4	1861-32-1
Hydroxyalachlor	C14H21NO3	56681-55-1
metolachlor ESA	C15H23NO5S	171118-09-5
NMOR - N-Nitrosomorpholine	C4H8N2O2	59-89-2
Diprogulic acid	C12H18O7	18467-77-1
N-nitrosodibutylamine	C8H18N2O	924-16-3
N-nitrosodiethylamine	C4H10N2O	55-18-5
N-nitrosomethylethylamine	C3H8N2O	10595-95-6
N-nitrosopyrrolidine	C4H8N2O	930-55-2
Aminotriazole	C2H4N4	61-82-5
2-(Perfluorohexyl)ethanol	C8H5F13O	647-42-7
N-ethylperfluorooctanesulfonamide	C10H6F17NO2S	4151-50-2
N-methylperfluorooctanesulfonamide	C9H4F17NO2S	31506-32-8
2,4,5-Trichlorophenol	C6H3Cl3O	95-95-4
K-HDO	C6H12KN2O2	66603-10-9
2,4-Dihydroxybenzophenone	C13H10O3	131-56-6
Diclosan / 5-chloro-2-(4-chlorphenoxy)phenol	C12H8Cl2O2	3380-30-1
Piperonyl butoxide / 2-(2-butoxyethoxy)ethyl 6-propylpiperonyl ether	C19H30O5	51-03-6
Bis(4-chlorophenyl)acetic acid	C14H10Cl2O2	83-05-6
C10-C14-LAS	C18H29NaO3S	69669-44-9
Boisvelone / Iso-E super	C16H26O	54464-57-2
2,4,6-Trichloroanisole	C7H5Cl3O	87-40-1
Acetylcedrene	C17H26O	32388-55-9
Mebeverine	C25H36ClNO5	2753-45-9
N-phenyl-naphthylamine	C16H13N	90-30-2
2-(4-Morpholinyl)ethanol	C6H13NO2	622-40-2
1,3,5-triazine- 2,4,6(1H,3H,5H)-tri-one, compound with 1,3,5-triazine-2,4,6- triamine (1:1)	C6H9N9O3	37640-57-6
2,2'-dimethyl-2,2'- azodipropiononitrile	C8H12N4	78-67-1
6-phenyl-1,3,5-tria- zine-2,4-diyldiamine	C9H9N5	91-76-9
4-nitrotoluene-2-sul- phonic acid	C7H7NO5S	121-03-9
1-nitroguanidine	CH4N4O2	556-88-7
1,3,5-triazine-2,4,6- triamine phosphate	C3H9N6O4P	41583-09-9
4-aminophenol	C6H7NO	123-30-8
4,4'-oxydi(benzene- sulphonohydrazide)	C12H14N4O5S2	80-51-3
1-chloro-2-nitroben- zene	C6H4ClNO2	88-73-3
4-vinylpyridine	C7H7N	100-43-6
N-methylaniline	C7H9N	100-61-8
Dibutyl hydrogen phosphate	C8H19O4P	107-66-4
3-chloroaniline	C6H6ClN	108-42-9
4-methyl-m-phe- nylene diisocyanate	C9H6N2O2	584-84-9
3,3'-sulphonyldiani- line	C12H12N2O2S	599-61-1
N,N-diethylhydroxyla- mine	C4H11NO	3710-84-7
1,8-diazabicy- clo[5.4.0]undec-7-ene	C9H16N2	6674-22-2
2,2'-dimethyl-4,4'- methylenebis(cyclo- hexylamine)	C15H30N2	6864-37-5
m-tolylidene diisocya- nate	C9H6N2O2	26471-62-5
Phenol, isopropy- lated, phosphate (3:1)	C27H33O4P	68937-41-7
Hexahydro- methylphthalic anhy- dride	C9H12O3	25550-51-0
Dimethyl naphtha- lene-2,6-dicarbox- ylate	C14H12O4	840-65-3
2,2'-[(3,3'-di-chloro[1,1'-biphenyl]- 4,4'-diyl)bis(azo)]bis[N-(4- chloro-2,5-dimethoxy- phenyl)-3-oxobutyra- mide]	C36H32Cl4N6O8	5567-15-7
1,1'-(methylenedi-p- phenylene)bismalei- mide	C21H14N2O4	13676-54-5
Alcohols, C8-14, γ-ω- perfluoro	C9H8F12O	68391-08-2
4'-chloro-2',5'-di- methoxyacetoacetan- ilide	C12H14ClNO4	4433-79-8
4,4'-diaminostilbene- 2,2'-disulphonic acid	C14H14N2O6S2	81-11-8
4-aminotoluene-3-sul- phonic acid	C7H9NO3S	88-44-8
1-chloro-2,4-dinitro- benzene	C6H3ClN2O4	97-00-7
o-phenylenediamine	C6H8N2	95-54-5
4-isopropylaniline	C9H13N	99-88-7
4-nitro-o-anisidine	C7H8N2O3	97-52-9
N-ethylaniline	C8H11N	103-69-5
2-chloropyridine	C5H4ClN	109-09-1
Isoquinoline	C9H7N	119-65-3
2-chloro-4-nitrotolu- ene	C7H6ClNO2	121-86-8
1,8-naphthylenedia- mine	C10H10N2	479-27-6
4-(α,α-dimethylben- zyl)phenol	C15H16O	599-64-4
1,3-dichloro-4-nitro- benzene	C6H3Cl2NO2	611-06-3
Nitrotoluene	C7H8NO2	1321-12-6
1,5-naphthylenedia- mine	C10H10N2	2243-62-1
Diaminotoluene	C7H10N2	25376-45-8
3-aminobenzenesul- phonic acid	C6H7NO3S	121-47-1
2-amino-4,5-dichloro- benzenesulfonic acid	C6H5Cl2NO3S	6331-96-0
2,2,3,3,5,5,6,6-oc-tafluoro-4-(trifluoro- methyl)morpholine	C5F11NO	382-28-5
1,4,5,6,7,7-hexa-chloro-8,9,10-trinor- born-5-ene-2,3-dicar- boxylic anhydride	C9H2Cl6O3	115-27-5
Disodium ox- ybis[methylbenzene- sulphonate]	C14H12Na2O7S2	73037-34-0
4-mesyl-2-nitrotolu- ene	C8H9NO4S	1671-49-4
[[(phosphonome- thyl)imino]bis[(eth- ylenenitrilo)bis(meth- ylene)]]tetrakisphos- phonic acid, sodium salt	C9H27N3NaO15P5	22042-96-2
[[(phosphonome- thyl)imino]bis[hexa- methylenenitrilo- bis(meth- ylene)]]tetrakisphos- phonic acid	C17H44N3O15P5	34690-00-1
Pentasodium pen- tahydrogen [[(phos- phonatome- thyl)imino]bis[ethane- 2,1-diylnitrilo- bis(meth- ylene)]]tetrakisphos- phonate	C9H22N3Na5O15P5	61792-09-4
Propargite	C19H26O4S	2312-35-8
4-hydroxy-2,2,6,6-tet- ramethylpiperidinoxyl	C9H18NO2	2226-96-2
Sulisobenzone	C14H11NaO6S	4065-45-6
2,2'-azobis[2-methyl- butyronitrile]	C10H16N4	13472-08-7
2-phosphonobutane- 1,2,4-tricarboxylic acid	C7H11O9P	37971-36-1
Tetramethylthiuram monosulphide	C6H12N2S3	97-74-5
1,3-diphenyl-2-thiou- rea	C13H12N2S	102-08-9
1-methylpiperazine	C5H12N2	109-01-3
Bis(4-fluorophenyl) ketone	C13H8F2O	345-92-6
2-(1,3-dihydro-3-oxo- 2H-indol-2-ylidene)-1,2-dihydro-3H-indol- 3-one	C16H10N2O2	482-89-3
Thyourea dioxide	CH4N2O2S	1758-73-2
4,4'-methylenebis(cy- clohexylamine)	C13H26N2	1761-71-3
N,N-dimethylacryla- mide	C19H36	284-95-7
1-[(2,4-dinitro- phenyl)azo]-2-naph- thol	C16H10N4O5	3468-63-1
p-(2,3-epoxypropoxy)- N,N-bis(2,3-epoxypro- pyl)aniline	C15H19NO4	5026-74-4
Tetrahydro-1,3-dime- thyl-1H-pyrimidin-2- one	C6H12N2O	7226-23-5
1,3-dihydro-4(or 5)- methyl-2H-benzimid- azole-2-thione	C8H8N2S	53988-10-6
m-(2,3-epoxypro-poxy)-N,N-bis(2,3- epoxypropyl)aniline	C15H19NO4	71604-74-5
2-methyl-1-(4-methyl- thiophenyl)-2-mor- pholinopropan-1-one	C15H21NO2S	71868-10-5
4,6-bis(octylthiome- thyl)-o-cresol	C25H44OS2	110553-27-0
4,4',4''-(ethan-1,1,1-triyl)triphenol	C20H18O3	27955-94-8
2,5-bis-isocyanatome- thyl-bicy- clo[2.2.1]heptane	C9H10N2O2	74091-64-8
Phenyl bis(2,4,6-tri- methylbenzoyl)-phos- phine oxide	C26H27O3P	162881-26-7
2-fluoro-6-trifluoro- methylpyridine	C6H3F4N	94239-04-0
Tetraethylammonium heptadecafluorooc- tanesulphonate	C16H20F17NO3S	56773-42-3
5,5'-(1H-isoindole- 1,3(2H)-diylidene)dibarbituric acid	C16H9N5O6	36888-99-0
1,6-Bis[2,2-dimethyl- 3-(N-morpholino)- propylideneamino]- hexane	C24H46N4O2	1217271-49-2
sodium (4,6-di- methoxypyrimidin-2- yl)carbamoyl-[[3-(2,2,2-trifluoroeth- oxy)-2-pyridyl]sul- fonyl]azanide	C14H13F3N5NaO6S	199119-58-9
Tetra potassium 5,5'- [ethane-1,2- diylbis[thio-1,3,4-thia- diazole-5,2-diyldi- azene-2,1-diyl(5- amino-3-tert-buyl-1H- pyrazole-4,1- diyl)]}diisophthalate	This CAS registry number cannot be converted: 849608-59-9	849608-59-9
1,3-dimethylimidazol- idin-2-one	C5H10N2O	80-73-9
4,4'-methylenebis(N- sec-butylcyclohexa- mine)	C21H42N2	154279-60-4
4-(1-Phenylethyl)- benzene-1,3-diol	C14H14O2	85-27-8
Erythromycin thiocya- nate	C38H68N2O13S	7704-67-8
Dinitrotoluene	C7H6N2O4	25321-14-6
2-nitropropane	C3H7NO2	79-46-9
4,4'-bis[4-[bis(2-hy- droxyethyl)amino]-6- anilino-1,3,5-triazin-2- yl]amino]stilbene- 2,2'-disulphonic acid	C40H44N12O10S2	4404-43-7
Disodium 4,4'-dia- mino-9,9',10,10'-tet-rahydro-9,9',10,10'-tetraoxo[1,1'-bian- thracene]-3,3'-disul- phonate	C28H14N2Na2O10S2	6022-22-6
bis(nonafluorobu- tyl)phosphinic acid	C8HF18O2P	52299-25-9
5-amino-2,4,6-triio- doisophthalic acid	C8H2I3NO4	35453-19-1
rac-5-Amino-N-(2,3- dihydroxypropyl)- 2,4,6-triiodoisophtha- lamic acid	C11H11I3N2O5	111453-32-8
N-[9-(dichloromethyli- dene)-1,2,3,4-tetrahy- dro-1,4-meth- anonaphthalen-5-yl]- 3-(difluoromethyl)-1- methyl-1H-pyrazole- 4-carboxamide	C18H15Cl2F2N3O	1072957-71-1
rac-[(2R,4R)-2-(2,4-DI- CHLOROPHENYL)-2- (1H-1,2,4-TRIAZOL-1- YLMETHYL)-1,3-DIOX- OLAN-4-YL]METHYL METHANESULFONATE MONOHYDROCHLO- RIDE	C14H15Cl2N3O5S	155661-07-7
4-methylthiosemi- carbazide	C2H7N3S	6610-29-3
α,α,α-trifluoro-o-tolu- idine	C7H6F3N	88-17-5
1-chloro-4-nitroben- zene	C6H4ClNO2	100-00-5
O,O-dimethyl phos- phorochloridothioate	C2H6ClO2PS	2524-03-0
Sodium hydrogen 4- amino-5-hy- droxynaphthalene- 2,7-disulphonate	C10H8NNaO7S2	5460-09-3
4-chloro-2,5-di- methoxyaniline	C8H10ClNO2	6358-64-1
Disodium 4,4'-diami- nostilbene-2,2'- disulphonate	C14H12N2Na2O6S2	7336-20-1
3,4-diaminobenzene- sulphonic acid	C6H8N2O3S	7474-78-4
7-aminonaphthalene- 1,3,5-trisulphonic acid	C10H9NO9S3	27310-25-4
4-amino-2,5-di- methoxy-N- methylbenzenesul- phonamide	C9H14N2O4S	49701-24-8
Barium bis[5-chloro- 4-ethyl-2-[(2-hydroxy- 1-naphthyl)azo]ben- zenesulphonate]	C36H28BaCl2N4O8S2	67801-01-8
Benzyl(3-hydroxy- phenacyl)me- thylammonium chlo- ride	C16H18ClNO2	71786-67-9
Barium bis[6-chloro- 4-[(2-hydroxy-1-naph- thyl)azo]toluene-3- sulphonate]	C34H24BaCl2N4O8S2	73612-34-7
4-[[(2-aminophe- nyl)methyl]amino]cy- clohexyl acetate	C15H22N2O2	93839-71-5
2-amino-5-methylthi- azole	C4H6N2S	7305-71-7
4'-Bromomethylbi- phenyl-2-carbonitrile	C14H10BrN	114772-54-2
sodium 2-amino-5- methylbenzenesul- fonate	C7H8NNaO3S	54914-95-3
N,N-dimethyl-1-ada- mantanamine	C12H21N	3717-40-6
3-(4-Methyl-1H-imid- azol-1-yl)-5-(trifluoro- methyl)aniline	C11H10F3N3	641571-11-1
