# Supplementary material for: Screening of Contaminants of Emerging Concern in Surface Water and Wastewater Effluents, Assisted by the Persistency-Mobility-Toxicity Criteria
Source: Molecules. 2022 Jun 18;27(12):3915. doi: 10.3390/molecules27123915 (PMC9227630; doi:10.3390/molecules27123915)
Supplement: Supplementary file 1 [file molecules-27-03915-s001.zip › ESM3.xlsx]

## Sheet: __JChemStructureSheet
Hash	StructureStringLength	StructureStringFormat	StructureString
BFCEC7C1ECBC712D59F37FDF6889B993	1	mrv	JChemExceliQoAAB+LCAAAAAAABACtlk1vozAQhu/7KyzOG/D421WSqmr3sFKrSts97K1yCW2RAlRA8/Hvd4B+gElhD5soEnl5nxmbMWMvzw/ZluySskqLfBVASAOS5HGxSfOnVbBP802xrxbAJAvO18sYvejPq1XwXNcvZ1G03+/D+DnJ3KHIw7jIgu7+2aFKB549D4vyKWKUQvTn5vquZRZpXtUujxOkqvSsasXrInZ1O5gvUkSZK3dpHnX2KCt3XbR7MPcA9zQ8VJvgc0qXeO8CUfKYbhPyWJSZq8kOTAg42e/kKcmT0tXJhjwcUbYho/gM1t+WN1dF/Joleb1e3jQx0tht7+ryNUYhK7ZJ/Irh6rTeJqvAyIUyCx0QvPHzahVkEKyXri6yi…
00CF9F47B3C5D34EEFE6D75DF6910CD0	1	mrv	JChemExceluAoAAB+LCAAAAAAABACNVttuozAQfe9XWDwX8A3bVEmqqt2HlVqttN2HfascoC0SlwrIbb9+x9BLsFnYoCRkOGfO2DOZ8er6WBZonzVtXldrjwTYQ1mV1Glevay9Q16l9aH1CY2od71ZJYAFfNWuvdeue7sKw8PhECSvWamPdRUkdekNz6+ObT7CHFhQNy8hxZiEvx/uH3uOn1dtp6skA1abX7W98b5OdNcH8w+JsNTNPq/CAR6WzX7w9kTUEyFPODi2qfe1pFt4dgNU9JwXGXqum1J3aE9UQGCxl+glq7JGd1mKticwxwHFsAebi9XDXZ3syqzqNqsH4yNPdPHYNbsEDGVdZMkO3HV5V2Swbf42q/6cCkT97a6Db/MTHPvkkvopM…

## Sheet: Info
ESM3:Compounds included in the prioritization strategy, their properties and final classification according to the established PMT criteria
	Columns	Content	Comments
	B	Sources used for the compounds inclusion	See reference number in the main manuscript
	C	CAS numbers
	D-E	Names and formulas
	F-L	Movility classification	Final classifications are marked as yellow headings
	M-O	Persistency classification	Final classifications are marked as yellow headings
	P-AN	Toxicity classification	Final classifications are marked as yellow headings
	AO	Clasification PMT
	AP	Final categories used for screening purposes	Only "not PMT" compounds were discarded

## Sheet: Compounds
Number	Source	CAS number	Name	Formula	Log D (pH 7)	Log D (pH 4)	Log D (pH 9)	Minimum log D	Mobility using log D (M logD<4.5; vM logD<3.5)	Mobility reference 13	Final Mobility Classification	Persistence: Prioritization Scheme (PBT) QSAR toolbox	Persistence reference 13	Final Persistence classification	Freshwater Short-term L(E)C Algae (mg/L)	Freshwater Short-term L(E)C crustaceo (Daphnia) (mg/L)	Freshwater Short-term L(E)C Fish (mg/L)	Freshwater Long-term NOEC Algae (mg/L)	Freshwater Long-term NOEC crustaceo (Daphnia) (mg/L)	Freshwater Long-term NOEC Fish (mg/L)	Saltwater Short-term L(E)C Algae (mg/L)	Saltwater Short-term L(E)C crustaceo (Daphnia) (mg/L)	Saltwater Short-term L(E)C Fish (mg/L)	Saltwater Short-term L(E)C Echniderms or molluscs (mg/L)	Saltwater Long-term NOEC Algae (mg/L)	Saltwater Long-term NOEC crustaceo (Daphnia) (mg/L)	Saltwater Long-term NOEC Fish (mg/L)	Saltwater Long-term NOEC Echniderms or molluscs (mg/L)	Minimum LC50 (mg/L)	Minimum NOEC (mg/L)	Toxicity (NOEC<0.01 mg/L)	Toxicity (LC50<1 mg/L)	Toxicity: Prioritization Scheme (PBT) QSAR toolbox	Toxicity reference 13	Toxicity classification	Toxicity: carcinogenety or mutagenety QSAR toolbox	carcinogenety or mutagenety classification	Cramer class III: QSAR toolbox	Cramer Class III Classification	Final Classificacion PMT	Category
1	14, 24, 25	15972-60-8	Alachlor	C14H20ClNO2	3.59147	3.59147	3.59147	3.59147	M		M	P		P	0.00164	7.9	1	0.00035	0.15	0.26	x	x	3.9	x	x	x	1.17	x	0.00164	0.00035	T	T	T		T	T	T	Pot T	Pot. T	PMT	PMT
2	24, 25, 29, 31, 32, 14, 34	120-12-7	Anthracene	C14H10	3.9522	3.9522	3.9522	3.9522	M	M	M	vP	P	vP/P	1.47	0.809	1.15	0.625	0.144	0.145	x	x	1.46	x	x	x	0.665	x	0.809	0.144	not T	T	T	T	T	T	T	Pot T	Pot. T	PMT	PMT
3	24, 25, 17, 34	1912-24-9	Atrazine	C8H14ClN5	2.19692	1.79089	2.19759	1.79089	vM	vM	vM	vP	Pot. P/vP ++	vP/P	0.04	15.7	4.5	0.51	0.18	1.5	0.05	x	13.4	x	0.01	x	1.5		0.04	0.01	T	T	T	T	T	T	T	Pot T	Pot. T	PMT	PMT
4	24, 25, 32, 14	71-43-2	Benzene	C6H6	1.97325	1.97325	1.97325	1.97325	vM	vM	vM	P	not P	P/not P	41	10.3	5.3	13	5.2	6.36	x	x	82	x	x	x	8.86	x	5.3	5.2	not T	not T	T	T	T/not T	not T		Pot T	Pot. T	M - Pot T - P?	Potential PMT
5	24, 25, 31	32534-81-9	Pentabromodiphenylether	C12H5Br5O	7.3173	7.3173	7.3173	7.3173	not M		not M																													not M	not PMT
6	25, 31	40088-47-9	Tetrabromodiphenylether	C12H6Br4O	6.54854	6.54854	6.54854	6.54854	not M		not M																													not M	not PMT
7	25, 31	36483-60-0	Hexabromodiphenylether	C12H4Br6O	8.08605	8.08605	8.08605	8.08605	not M		not M																													not M	not PMT
8	25, 31	68928-80-3	Heptabromodiphenylether	C12H3Br7O	8.8548	8.8548	8.8548	8.8548	not M		not M																													not M	not PMT
9	24, 25, 29	85535-84-8	Chloroalkanes C10-13	Not applicable	4.83	4.83	4.83	4.83	not M		not M																													not M	not PMT
10	24, 25, 14	470-90-6	Chlorfenvinphos	C12H14Cl3O4P	4.29736	4.29736	4.29736	4.29736	M		M	P		P	19.1	0.0022	1.38	8.08	x	0.009	x	x	0.904	x	x	x	0.033	x	0.0022	0.009	T	T	T		T	T	T	Pot T	Pot. T	PMT	PMT
11	24, 14	2921-88-2	Chlorpyrifos	C9H11Cl3NO3PS	4.78432	4.78432	4.78432	4.78432	not M		not M																													not M	not PMT
12	24, 25, 29, 30, 32, 14, 34	107-06-2	1,2-dichloroethane	C2H4Cl2	1.5005	1.5005	1.5005	1.5005	vM	vM	vM	vP	P	vP/P																										vMvP	vMvP
13	24, 25, 14	75-09-2	Dichloromethane	CH2Cl2	1.28894	1.28894	1.28894	1.28894	vM	vM	vM	vP	not P	P/not P	84.4	1682	330	19.3	12	24.8	x	x	322.9	x	x	x	24.8	x	84.4	12	not T	not T	T	T	T/not T	T	T	Pot T	Pot. T	MT - P?	Potential PMT
14	24, 25, 29, 30, 31, 32, 14	117-81-7	Di(2-ethylhexyl)phthalate	C24H38O4	8.02536	8.02536	8.02536	8.02536	not M	not M	not M																													not M	not PMT
15	24, 25, 17, 34	330-54-1	Diuron	C9H10Cl2N2O	2.53285	2.53285	2.53282	2.53282	vM	vM	vM	vP	vP	vP																										vMvP	vMvP
16	24, 25, 31	115-29-7	Endosulfan	C9H6Cl6O3S	2.59913	2.59913	2.59913	2.59913	vM		vM	P		P	6.84	3.08	3.44	2.94	0.127	0.535	x	x	1.81	x	x	x	x	x	1.81	0.127	not T	not T	T		T/not T	T	T	Pot T	Pot. T	PMT	PMT
17	24, 25, 29, 31, 32	206-44-0	Fluoranthene	C16H10	4.28393	4.28393	4.28393	4.28393	M		M	P		P	0.656	0.04	0.386	0.314	0.04	0.052	x	x	0.494	x	x	x	0.322	x	0.04	0.04	not T	T	T		T	T	T	Pot T	Pot. T	PMT	PMT
18	24, 25, 32, 14	118-74-1	Hexachlorobenzene	C6Cl6	5.59751	5.59751	5.59751	5.59751	not M		not M																													not M	not PMT
19	24, 25, 32	87-68-3	Hexachlorobutadiene	C4Cl6	3.61621	3.61621	3.61621	3.61621	M		M	vP		vP	0.523	0.167	0.09	0.392	0.033	0.00442	x	x	0.54	x	x	x	x	x	0.09	0.00442	T	T	T		T	T	T	Pot T	Pot. T	PMT	PMT
20	24, 25, 31, 32, 14	608-73-1	Hexachlorocyclohexane	C6H6Cl6	4.34554	4.34554	4.34554	4.34554	M		M	vP		vP	2.76	1.57	2.24	1.15	0.273	0.28	x	x	2.86	x	x	x	1.23	x	1.57	0.273	not T	not T	T		T/not T	T	T	Pot T	Pot. T	PMT	PMT
21	24, 25, 14	34123-59-6	Isoproturon	C12H18N2O	2.56977	2.56977	2.56977	2.56977	vM		vM	P		P	0.135	3.14	11.6	0.051	0.361	0.328	x	x	7.23	x	x	x	0.396	x	0.135	0.051	not T	T			T	not T		Pot T	Pot. T	PMT	PMT
22	24, 25, 31, 32, 14	91-20-3	Naphthalene	C10H8	2.96272	2.96272	2.96272	2.96272	vM	vM	vM	P	P/vP	P	0.135	3.14	6.1	0.051	0.361	0.328	x	x	7.23	x	x	x	0.396	x	0.135	0.051	not T	T	T	T	T	not T		Pot T	Pot. T	PMT	PMT
23	24, 25, 29, 31, 14	104-40-5	4-nonylphenol	C15H24O	5.73944	5.73965	5.71886	5.71886	not M	not M	not M																													not M	not PMT
24	24, 14	1806-26-4	Octylphenol	C14H22O	5.29487	5.29508	5.27429	5.27429	not M		not M																													not M	not PMT
25	24, 25, 29, 31, 14	140-66-9	4-(1,1′,3,3′-tetramethylbutyl)-phenol	C14H22O	4.69069	4.69094	4.66624	4.66624	not M	not M	not M																													not M	not PMT
26	24, 14	608-93-5	Pentachlorobenzene	C6HCl5	4.99347	4.99347	4.99347	4.99347	not M		not M																													not M	not PMT
27	24, 25, 31, 32	87-86-5	Pentachlorophenol	C6HCl5O	2.95182	4.6473	2.64124	2.64124	vM		vM	vP		vP																										vMvP	vMvP
28	24, 25, 29, 31, 32	50-32-8	Benzo(a)pyrene	C20H12	5.2734	5.2734	5.2734	5.2734	not M		not M																													not M	not PMT
29	24, 25, 31, 32	205-99-2	Benzo(b)fluoranthene	C20H12	5.2734	5.2734	5.2734	5.2734	not M		not M																													not M	not PMT
30	24, 25, 29, 31, 32	191-24-2	Benzo(g,h,i)perylene	C22H12	5.60513	5.60513	5.60513	5.60513	not M		not M																													not M	not PMT
31	24, 25, 29, 31, 32	207-08-9	Benzo(k)fluoranthene	C20H12	5.2734	5.2734	5.2734	5.2734	not M		not M																													not M	not PMT
32	24, 25, 31, 32	193-39-5	Indeno(1,2,3-cd)pyrene	C22H12	5.60513	5.60513	5.60513	5.60513	not M		not M																													not M	not PMT
33	24, 25, 14	122-34-9	Simazine	C7H12ClN5	1.78029	1.35606	1.78102	1.35606	vM		vM	vP		vP																										vMvP	vMvP
34	24, 14	12002-48-1	Trichlorobenzenes	C6H3Cl3	3.78538	3.78538	3.78538	3.78538	M		M	P		P	2.93	1.88	2.77	1.14	0.301	0.334	x	x	3.53	x	x	x	1.24	x	1.88	0.301	not T	not T	T		T/not T	not T		Pot T	Pot. T	PM - Pot T	PM - Pot T
35	24, 25, 32, 14, 34	67-66-3	Trichloromethane	CHCl3	1.8253	1.8253	1.8253	1.8253	vM	vM	vM	vP	Pot. P/vP ++	vP/P	89	143	70.7	21.1	12.4	24.5	x	x	331	x	x	x	26.9	x	70.7	12.4	not T	not T	not T	T	T/not T	T	T	Pot T	Pot. T	PMT	PMT
36	24, 25, 31, 14	1582-09-8	Trifluralin	C13H16F3N3O4	4.59777	4.59777	4.59777	4.59777	not M		not M																													not M	not PMT
37	24, 14	1066-51-9	AMPA	CH6NO3P	-3.16067	-2.84612	-4.71705	-4.71705	vM		vM	P		P	30100	13000	184000	6870	647	52200	x	x	x	x	x	x	x	x	13000	647	not T	not T			not T	not T		Pot T	Pot. T	PM - Pot T	PM - Pot T
38	24, 14	25057-89-0	Bentazon	C10H12N2O3S	-0.185981	-0.15139	-0.186018	-0.186018	vM		vM	P		P	13.1	124	122	7.22	18.2	1.37	x	x	109	x	x	x	x	x	13.1	1.37	not T	not T	not T		not T	not T		Pot T	Pot. T	PM - Pot T	PM - Pot T
39	24, 29, 14, 33	80-05-7	Bisphenol-A	C15H16O2	4.04426	4.04497	3.97608	3.97608	M	vM	vM/M	vP	not P	P/not P	2.5	3.9	4.6	0.227	1.77	0.55	x	x	7.5	x	x	x	x	x	2.5	0.227	not T	not T	T	T	T/not T	not T		Pot T	Pot. T	M - Pot T - P?	Potential PMT
40	24, 25, 31, 33	115-32-2	Dicofol	C14H9Cl5O	5.55839	5.55843	5.55439	5.55439	not M		not M																													not M	not PMT
41	24, 14	60-00-4	EDTA	C10H16N2O8	-14.1253	-6.5016	-15.8855	-15.8855	vM	vM	vM	not P	P/vP	P/not P	758000	239000	3960000	154000	10100	1840000	x	x	x	x	x	x	x	x	239000	10100	not T	not T	not T	T	T/not T	not T		Pot T	Pot. T	M - Pot T - P?	Potential PMT
42	24, 14	1071-83-6	Glyphosate	C3H8NO5P	-6.92504	-4.16926	-8.57928	-8.57928	vM		vM	not P		not P																										not P	not PMT
43	24, 28, 14, 33	7085-19-0	Mecoprop (MCPP)	C10H11ClO3	-0.251421	2.33423	-0.545412	-0.545412	vM	vM	vM	P	not P	P/not P	167	157	93	53.1	19.5	27.5	x	x	321	x	x	x	61.8	x	93	19.5	not T	not T	not T	Tscreen	not T	T	T	Pot T	Pot. T	MT - P?	Potential PMT
44	24, 29, 30, 31, 33	81-15-2	Musk xylene	C12H15N3O6	4.3651	4.3651	4.3651	4.3651	M		M	vP		vP	0.162	0.959	0.198	0.036	0.029	0.0062	x	x	0.901	x	x	x	0.073	x	0.162	0.0062	T	T			T	not T		Pot T	Pot. T	PMT	PMT
45	24, 25, 31, 14	1763-23-1	Perfluorooctane sulphonic acid (PFOS)	C8HF17O3S	3.05343	3.05343	3.05343	3.05343	vM	vM	vM	P	vP	vP/P																										vMvP	vMvP
46	24, 25, 33	124495-18-7	Quinoxyfen	C15H8Cl2FNO	4.98163	4.73258	4.98198	4.73258	not M		not M																													not M	not PMT
47	25	74070-46-5	Aclonifen	C12H9ClN2O3	3.83864	3.83864	3.83859	3.83859	M		M	P		P	1.7	0.904	1.69	0.213	0.013	0.0079	x	x	x	x	x	x	x	x	0.904	0.0079	T	T			T	T	T	Pot T	Pot. T	PMT	PMT
48	25, 33	42576-02-3	Bifenox	C14H9Cl2NO5	4.62508	4.62508	4.62508	4.62508	not M		not M																													not M	not PMT
49	33	28159-98-0	Cybutryne	C11H19N5S	2.81699	1.10021	2.98332	1.10021	vM		vM	P		P	0.0013	5.3	0.75	0.136	0.145	0.006	0.00045	x	3.5	x	x	x	0.433	x	0.00045	0.006	T	T			T	not T		Pot T	Pot. T	PMT	PMT
50	25, 33	52315-07-8	cypermethrin	C22H19Cl2NO3	5.44389	5.44399	5.43428	5.43428	not M		not M																													not M	not PMT
51	25, 33	62-73-7	Dichlorvos	C4H7Cl2O4P	1.37278	1.37278	1.37278	1.37278	vM		vM	P		P	248	0.03	14.8	40.4	477	0.0072	x	x	7.3	x	x	x	1.3	x	0.03	0.0072	T	T	T		T	T	T	Pot T	Pot. T	PMT	PMT
52	25, 29, 30, 33	3194-55-6	Hexabromocyclododecane	C12H18Br6	7.19048	7.19048	7.19048	7.19048	not M		not M																													not M	not PMT
53	25, 29, 30, 33	25637-99-4	1,3,5,7,9,11-Hexabromocyclododecane	C12H18Br6	5.81827	5.81827	5.81827	5.81827	not M		not M																													not M	not PMT
54	25, 29, 30	134237-50-6	α-Hexabromocyclododecane	C12H18Br6	7.19048	7.19048	7.19048	7.19048	not M		not M																													not M	not PMT
55	25, 32, 33	76-44-8	Heptachlor	C10H5Cl7	4.78429	4.78429	4.78429	4.78429	not M		not M																													not M	not PMT
56	25, 32, 33	1024-57-3	Heptachlor epoxide	C10H5Cl7O	4.04376	4.04376	4.04376	4.04376	M		M	P		P	0.483	0.34	0.353	0.338	0.053	0.027	x	x	0.151	x	x	x	0.027	x	0.151	0.027	not T	T	T		T	T	T	Pot T	Pot. T	PMT	PMT
57	25, 14, 33	886-50-0	Terbutryn	C10H19N5S	2.69728	0.986373	2.8744	0.986373	vM		vM	P		P	0.036	2.6	0.82	0.186	0.225	0.269	x	x	4.75	x	x	x	0.586	x	0.036	0.186	not T	T	T		T	T	T	Pot T	Pot. T	PMT	PMT
58	24, 25, 29, 31	84852-15-3	Nonylphenol	C15H24O	5.58189	5.5821	5.56131	5.56131	not M		not M																													not M	not PMT
59	26, 27, 14, 33	57-63-6	17-Alpha-ethinylestradiol (EE2)	C20H24O2	3.89715	3.89735	3.87748	3.87748	M		M	P		P	0.135	1.6	1.42	0.475	0.253	0.174	0.064	x	0.771	x	x	x	x	x	0.064	0.174	not T	T	T		T	not T				PMT	PMT
60	26, 27, 14, 33	50-28-2	17-Beta-estradiol (E2)	C18H24O2	3.7453	3.7455	3.72563	3.72563	M	M	M	P	not P	P/not P	0.162	1.78	1.71	0.547	0.274	0.207	0.103	x	0.98	x	x	x	x	x	0.103	0.207	not T	T	T	T	T	T	T			MT - P?	Potential PMT
61	26, 27, 14, 33	53-16-7	Estrone (E1)	C18H22O2	4.30883	4.30903	4.28915	4.28915	M	M	M	P	not P	P/not P	0.355	3.16	3.82	1.06	0.444	0.438	0.54	x	2.53	x	x	x	x	x	0.355	0.438	not T	T		T	T	not T				MT - P?	Potential PMT
62	26, 28, 14, 34	15307-86-5	Diclofenac	C14H11Cl2NO2	1.36766	3.95593	0.743851	0.743851	vM	M	vM/M	P	Pot. P/vP ++	P/Pot. P	41.4	25.8	37.7	16.4	4.22	4.58	x	x	48	x	x	x	17.8	x	25.8	4.22	not T	not T	not T	T	T/not T	not T		Pot T	Pot. T	PM - Pot T	PM - Pot T
63	26, 14, 33	128-37-0	2,6-Ditert-butyl-4-methylphenol	C15H24O	5.2732	5.27321	5.27214	5.27214	not M	not M	not M																													not M	not PMT
64	26, 14, 33	5466-77-3	2-Ethylhexyl 4-methoxycinnamate	C18H26O3	5.38022	5.38022	5.38022	5.38022	not M		not M																													not M	not PMT
65	26, 27, 14, 34	114-07-8	Erythromycin	C37H67NO13	0.602183	-0.891552	2.29304	-0.891552	vM	vM	vM	P	Pot. P/vP ++	P/Pot. P	6.37	8.62	51.6	2.2	0.747	3.36	x	x	76.2	x	x	x	11.9	x	6.37	0.747	not T	not T	not T	T	T/not T	not T		Pot T	Pot. T	PM - Pot T	PM - Pot T
66	26, 27, 28, 14	81103-11-9	Clarithromycin	C38H69NO13	1.24531	-0.248426	2.93617	-0.248426	vM		vM	P		P	2.08	3.31	20.5	0.763	0.31	0.928	x	x	29	x	x	x	5.15	x	2.08	0.31	not T	not T	not T		not T	not T		Pot T	Pot. T	PM - Pot T	PM - Pot T
67	26, 27, 14, 33, 34	83905-01-5	Azithromycin	C38H72N2O12	-1.99362	-4.5413	1.55436	-4.5413	vM	vM	vM	P	Pot. P/vP ++	P/Pot. P	1.87	3.02	18.8	0.69	0.286	0.822	x	x	26.5	x	x	x	4.76	x	1.87	0.286	not T	not T		T	T/not T	not T		Pot T	Pot. T	PM - Pot T	PM - Pot T
68	26, 33	2032-65-7	Methiocarb	C11H15NO2S	3.1257	3.1257	3.1257	3.1257	vM		vM	P		P	1.35	0.0031	0.43	0.307	0.0061	0.198	x	x	x	x	x	x	x	x	0.0031	0.0061	T	T	T		T	not T		Pot T	Pot. T	PMT	PMT
69	26, 27, 33	105827-78-9	Imidacloprid	C9H10ClN5O2	0.676083	-1.37879	0.858401	-1.37879	vM		vM	P		P	50.7	2.81	5.13	3.86	0.218	5.21	x	x	370	x	x	x	x	x	2.81	0.218	not T	not T	not T		not T	not T		Pot T	Pot. T	PM - Pot T	PM - Pot T
70	26, 33	111988-49-9	Thiacloprid	C10H9ClN4S	2.05705	2.05525	2.05705	2.05525	vM		vM	P		P	2.77	22.5	25.2	0.946	0.76	1.3	x	x	x	x	x	x	x	x	2.77	0.76	not T	not T			not T	not T		Pot T	Pot. T	PM - Pot T	PM - Pot T
71	26, 33	153719-23-4	Thiamethoxam	C8H10ClN5O3S	1.06765	1.06755	1.06765	1.06755	vM		vM	P		P	39	35.8	327	3.56	71.1	30.8	x	x	308	x	x	x	x	x	35.8	3.56	not T	not T			not T	not T		Pot T	Pot. T	PM - Pot T	PM - Pot T
72	26, 33	210880-92-5	Clothianidin	C6H8ClN5O2S	0.533289	-1.44971	0.865717	-1.44971	vM		vM	P		P	64	37.9	354	3.5	0.21	35.1	x	x	321	x	x	x	x	x	37.9	0.21	not T	not T	T		T/not T	T	T	Pot T	Pot. T	PMT	PMT
73	26, 33	160430-64-8	Acetamiprid	C10H11ClN4	1.11371	0.725507	1.11433	0.725507	vM		vM	P		P	1.73	1.12	1.58	0.601	6.7	27.1	x	x	100	x	x	x	x	x	1.12	0.601	not T	not T	not T		not T	not T		Pot T	Pot. T	PM - Pot T	PM - Pot T
74	26, 33	19666-30-9	Oxadiazon	C15H18Cl2N2O3	5.31241	5.31241	5.31241	5.31241	not M		not M																													not M	not PMT
75	26, 33	2303-17-5	Tri-allate	C10H16Cl3NOS	3.80041	3.80041	3.80041	3.80041	M		M	P		P	0.02	0.09	1.2	0.22	0.01	0.05	0.33	x	0.117	x	x	x	x	x	0.02	0.01	T	T	T		T	T	T	Pot T	Pot. T	PMT	PMT
76	27	139968-49-3	Metaflumizone	C24H16F6N4O2	6.86117	6.86117	6.85862	6.85862	not M		not M																													not M	not PMT
77	27	26787-78-0	Amoxicillin	C16H25N3O8S	-2.49077	-2.35593	-3.58723	-3.58723	vM		vM	P		P	30.3	15.3	184	2.15	3.19	1.73	21500	x	3420	x	x	x	x	x	15.3	1.73	not T	not T	not T		not T	not T		Pot T	Pot. T	PM - Pot T	PM - Pot T
78	27	85721-33-1	Ciprofloxacin	C17H18FN3O3	-0.863398	-1.6243	-1.2258	-1.6243	vM		vM	P		P	1620	1240	13100	455	81.3	155000	x	x	12800000	x	x	x	449000	x	1240	81.3	not T	not T			not T	not T		Pot T	Pot. T	PM - Pot T	PM - Pot T
79	28	71675-85-9	Amisulprid	C17H27N3O4S	-1.04503	-3.18278	0.17612	-3.18278	vM		vM	P		P	19.7	6.47	151	7.74	0.073	2.19	x	x	416	x	x	x	x	x	6.47	0.073	not T	not T			not T	T	T	Pot T	Pot. T	PMT	PMT
80	28, 14, 33	298-46-4	Carbamazepine	C15H12N2O	2.76603	2.76603	2.76603	2.76603	vM		vM	P		P	0.26	14.1	40.9	0.096	1.17	1.05	x	x	15.8	x	x	x	0.77	x	0.26	0.096	not T	T	not T		T/not T	not T		Pot T	Pot. T	PM - Pot T	PM - Pot T
81	28	59729-33-8	Citalopram	C20H21FN2O	1.05494	0.265165	2.91418	0.265165	vM		vM	P		P	0.36	0.652	4.47	0.138	0.065	0.14	x	x	x	x	x	x	x	x	0.36	0.065	not T	T			T	T	T	Pot T	Pot. T	PMT	PMT
82	28, 14	58-93-5	Hydrochlorothiazid	C7H8ClN3O4S2	-0.578762	-0.575621	-0.824653	-0.824653	vM		vM	P		P	203	4810	3600	51.4	368	18.7	x	x	2430	x	x	x	x	x	203	18.7	not T	not T			not T	T	T	Pot T	Pot. T	PMT	PMT
83	28, 104, 34	93413-69-5	Venlafaxin	C17H27NO2	0.836165	-0.746171	2.48119	-0.746171	vM	vM	vM	P	Pot. P/vP ++	P/Pot. P	0.653	1.06	7.68	0.241	0.101	0.284	x	x	x	x	x	x	x	x	0.653	0.101	not T	T		T	T	not T		Pot T	Pot. T	PMT	PMT
84	28, 104, 34	95-14-7	Benzotriazole	C6H5N3	1.25908	1.26283	0.991866	0.991866	vM	vM	vM	vP	Pot. P/vP ++	vP/P	15.4	141.6	39	1.7	3.86	4.61	x	x	x	x	x	x	x	x	15.4	1.7	not T	not T	not T	T	T/not T	not T		Pot T	Pot. T	PM - Pot T	PM - Pot T
85	28, 104, 34	139481-59-7	Candesartan	C24H20N6O3	1.03882	4.69105	0.185066	0.185066	vM	vM	vM	P	Pot. P/vP ++	P/Pot. P	1.12	6.01	0.416	0.674	0.104	0.177	x	x	x	x	x	x	x	x	0.416	0.104	not T	T		T	T	T	T	Pot T	Pot. T	PMT	PMT
86	28	138402-11-6	Irbesartan	C25H28N6O	4.4604	5.1316	3.95475	3.95475	M		M	P		P	0.128	0.186	0.315	0.351	0.104	0.018	x	x	0.506	x	x	x	x	x	0.128	0.018	not T	T			T	not T		Pot T	Pot. T	PMT	PMT
87	29	13252-13-6	2,3,3,3-tetrafluoro-2-(heptafluoropropoxy)propionic acid	C6HF11O3	0.466856	0.490926	0.466832	0.466832	vM		vM	P		P	131	104	162	45.3	14.4	18.3	x	x	205	x	x	x	51.2	x	104	14.4	not T	not T			not T	not T		Pot T	Pot. T	PM - Pot T	PM - Pot T
88	29	110-49-6	2-methoxyethyl acetate	C5H10O3	-0.124427	-0.124427	-0.124427	-0.124427	vM		vM	not P		not P																										not P	not PMT
89	29, 33	98-54-4	4-tert-butylphenol	C10H14O	3.21449	3.21474	3.19083	3.19083	vM		vM	P		P	0.2	3.9	5.1	0.596	0.249	0.247	0.309	x	1.43	x	x	x	x	x	0.2	0.247	not T	T	T		T	not T				PMT	PMT
90	29	3050-88-2	Tris(4-nonylphenyl phosphite (TNPP)	C45H69O3P	16.8638	16.8636	16.8638	16.8636	not M		not M																													not M	not PMT
91	29	15087-24-8	3-benzylidene camphor	C17H20O	4.60743	4.60743	4.60743	4.60743	not M		not M																													not M	not PMT
92	29	6807-17-6	2,2-bis(4'-hydroxyphenyl)-4-methylpentane	C18H22O2	5.2204	5.22113	5.15057	5.15057	not M		not M																													not M	not PMT
93	29, 31, 32, 33	85-01-8	Phenanthrene	C14H10	3.9522	3.9522	3.9522	3.9522	M		M	not P		P/not P	147	0.1	0.23	0.625	0.09	0.0063	x	x	0.1	x	x	x	0.665	x	0.1	0.0063	T	T	T		T	T	T	Pot T	Pot. T	MT - P?	Potential PMT
94	29, 31, 32, 14	129-00-0	Pyrene	C16H10	4.28393	4.28393	4.28393	4.28393	M	not M	not M/M	P	P/vP	P	0.656	0.287	0.386	0.314	0.06	0.052	x	x	0.494	x	x	x	0.322	x	0.287	0.052	not T	T	T	T	T	T	T	Pot T	Pot. T	PT - M?	Potential PMT
95	29	552-30-7	trimellitic anhydride	C9H4O5	-2.18966	0.370232	-2.44576	-2.44576	vM		vM	not P		not P																										not P	not PMT
96	29	541-02-6	Decamethylcyclopentasiloxane	C10H30O5Si5	0.958	0.958	0.958	0.958	vM		vM	P		P	0.01	0.0014	0.0014	0.0089	0.00063	0.00027	x	x	0.0019	x	x	x	0.0076	x	0.0014	0.00027	T	T			T	not T		Pot T	Pot. T	PMT	PMT
97	29	84-61-7	Dicyclohexyl phthalate	C20H26O4	5.57874	5.57874	5.57874	5.57874	not M		not M																													not M	not PMT
98	29, 33	540-97-6	Dodecamethylcyclohexasiloxane	C12H36O6Si6	1.1496	1.1496	1.1496	1.1496	vM		vM	P		P	0.0019	0.00018	0.00016	0.0022	0.00011	3.4e-05	x	x	0.00021	x	x	x	0.0017	x	0.00016	3.4e-05	T	T			T	not T		Pot T	Pot. T	PMT	PMT
99	29	107-15-3	Ethylenediamine	C2H8N2	-4.24083	-7.16242	-2.19148	-7.16242	vM		vM	P		P	61	26.5	220	100	11.8	578	x	x	x	x	x	x	x	x	26.5	11.8	not T	not T	not T		not T	not T		Pot T	Pot. T	PM - Pot T	PM - Pot T
100	29, 33	556-67-2	Octamethylcyclotetrasiloxane	C8H24O4Si4	0.7664	0.7664	0.7664	0.7664	vM		vM	P		P	0.05	0.011	0.012	0.035	0.0079	0.002	x	x	0.016	x	x	x	0.032	x	0.011	0.002	T	T			T	not T		Pot T	Pot. T	PMT	PMT
101	29	61788-32-7	Terphenyl	C18H22	5.47938	5.47938	5.47938	5.47938	not M		not M																													not M	not PMT
102	29	13560-89-9	1,6,7,8,9,14,15,16,17,17,18,18-dodecachloropentacyclo[12.2.1.16,9.02,13.05,10]octadeca-7,15-diene	C18H12Cl12	9.07261	9.07261	9.07261	9.07261	not M		not M																													not M	not PMT
103	29, 31, 32, 33	56-55-3	Benz[a]anthracene	C18H12	4.94168	4.94168	4.94168	4.94168	not M		not M																													not M	not PMT
104	29, 31, 32	218-01-9	Chrysene	C18H12	4.94168	4.94168	4.94168	4.94168	not M		not M																													not M	not PMT
105	29	355-46-4	Perfluorohexane-1-sulphonic acid	C6HF13O3S	1.65214	1.65215	1.65214	1.65214	vM		vM	P		P	220	190	301	73.2	25	33.4	x	x	382	x	x	x	84	x	190	25	not T	not T			not T	not T		Pot T	Pot. T	PM - Pot T	PM - Pot T
106	29	1987-50-4	4-heptylphenol	C13H20O	4.8503	4.85051	4.82972	4.82972	not M		not M																													not M	not PMT
107	29, 14	335-76-2	Nonadecafluorodecanoic acid	C10HF19O2	2.98466	2.98466	2.98466	2.98466	vM		vM	P		P	2.39	0.656	0.788	1.47	0.186	0.121	x	x	1.02	x	x	x	1.39	x	0.656	0.121	not T	T			T	T	T	Pot T	Pot. T	PMT	PMT
108	29	80-46-6	p-(1,1-dimethylpropyl)phenol	C11H16O	3.65905	3.65931	3.63479	3.63479	M		M	P		P	0.102	1.11	2.5	0.343	0.17	0.13	0.069	x	0.624	x	x	x	x	x	0.069	0.13	not T	T	T		T	not T				PMT	PMT
109	29	1120-71-4	1,3-propanesultone	C3H6O3S	-0.541789	-0.541789	-0.541789	-0.541789	vM		vM	not P		not P																										not P	not PMT
110	29	3864-99-1	2,4-di-tert-butyl-6-(5-chlorobenzotriazol-2-yl)phenol (UV-327)	C20H24ClN3O	6.49093	6.49139	6.44692	6.44692	not M		not M																													not M	not PMT
111	29	36437-37-3	2-(2H-benzotriazol-2-yl)-4-(tert-butyl)-6-(sec-butyl)phenol (UV-350)	C20H25N3O	5.93583	5.93649	5.87445	5.87445	not M		not M																													not M	not PMT
112	29, 32, 14, 33	98-95-3	Nitrobenzene	C6H5NO2	1.91323	1.91323	1.91323	1.91323	vM	vM	vM	vP	Pot. P/vP ++	vP/P	57.8	83.5	150	14.6	7.75	14.3	x	x	188	x	x	x	18.2	x	57.8	7.75	not T	not T	not T	T	T/not T	T	T	Pot T	Pot. T	PMT	PMT
113	29, 14, 33	375-95-1	Perfluorononan-1-oic-acid	C9HF17O2	2.28401	2.28401	2.28401	2.28401	vM		vM	P		P	6.26	2.22	2.84	3.35	0.53	0.405	x	x	3.65	x	x	x	3.32	x	2.22	0.405	not T	not T			not T	T	T	Pot T	Pot. T	PMT	PMT
114	29	68648-93-1	1,2-Benzenedicarboxylic acid, mixed decyl and hexyl and octyl diesters	C32H60O7	-3.65053	0.181931	-5.46014	-5.46014	vM		vM	not P		not P																										not P	not PMT
115	29	68515-51-5	1,2-Benzenedicarboxylic acid, di-C6-10-alkyl esters	C18H24O4	4.0566	4.0566	4.0566	4.0566	M		M	not P		not P																										not P	not PMT
116	29	117933-89-8	5-sec-butyl-2-(2,4-dimethylcyclohex-3-en-1-yl)-5-methyl-1,3-dioxane	C17H30O2	4.60811	4.60811	4.60811	4.60811	not M		not M																													not M	not PMT
117	29	25973-55-1	2-(2H-benzotriazol-2-yl)-4,6-ditertpentylphenol (UV-328)	C22H29N3O	6.7655	6.76599	6.71903	6.71903	not M		not M																													not M	not PMT
118	29	3846-71-7	2-benzotriazol-2-yl-4,6-di-tert-butylphenol (UV-320)	C20H25N3O	5.97293	5.97339	5.9289	5.9289	not M		not M																													not M	not PMT
119	29	15571-58-1	2-ethylhexyl 10-ethyl-4,4-dioctyl-7-oxo-8-oxa-3,5-dithia-4-stannatetradecanoate (DOTE)	C36H74O4S2Sn	14.0264	14.031	13.6828	13.6828	not M		not M																													not M	not PMT
120	29	68515-50-4	1,2-Benzenedicarboxylic acid, dihexyl ester, branched and linear	C20H30O4	6.09117	6.09117	6.09117	6.09117	not M		not M																													not M	not PMT
121	29	84-75-3	Dihexyl phthalate	C20H30O4	6.40627	6.40627	6.40627	6.40627	not M		not M																													not M	not PMT
122	29	573-58-0	Disodium 3,3'-[[1,1'-biphenyl]-4,4'-diylbis(azo)]bis(4-aminonaphthalene-1-sulphonate) (C.I. Direct Red 28)	C32H22N6Na2O6S2	2.36238	2.36292	2.36238	2.36238	vM		vM	P		P	15.3	10.2	5.69	1.1	0.169	0.015	x	x	x	x	x	x	x	x	5.69	0.015	not T	not T	not T		not T	T	T	Pot T	Pot. T	PMT	PMT
123	29	1937-37-7	Disodium 4-amino-3-[[4'-[(2,4-diaminophenyl)azo][1,1'-biphenyl]-4-yl]azo] -5-hydroxy-6-(phenylazo)naphthalene-2,7-disulphonate (C.I. Direct Black 38)	C34H25N9Na2O7S2	2.66924	4.25733	2.61763	2.61763	vM		vM	P		P	1	1.52	7.25	0.61	0.1	0.031	x	x	x	x	x	x	x	x	1	0.031	not T	T	not T		T/not T	T	T	Pot T	Pot. T	PMT	PMT
124	29	96-45-7	Imidazolidine-2-thione (2-imidazoline-2-thiol)	C3H6N2S	-0.198137	-0.198137	-0.198139	-0.198139	vM		vM	vP		vP																										vMvP	vMvP
125	29	25155-23-1	Trixylyl phosphate	C24H27O4P	8.16818	8.16818	8.16818	8.16818	not M		not M																													not M	not PMT
126	29, 30, 31	9016-45-9	Nonylphenol, ethoxylated	C19H32O3	5.14847	5.14847	5.14847	5.14847	not M		not M																													not M	not PMT
127	29	3825-26-1	Ammonium pentadecafluorooctanoate (APFO)	C8H4F15NO2	1.58337	1.58338	1.58337	1.58337	vM		vM	vP		vP																										vMvP	vMvP
128	29, 30	131-18-0	Dipentyl phthalate (DPP)	C18H26O4	5.51714	5.51714	5.51714	5.51714	not M		not M																													not M	not PMT
129	29, 14	335-67-1	Pentadecafluorooctanoic acid (PFOA)	C8HF15O2	1.58337	1.58338	1.58337	1.58337	vM		vM	vP		vP																										vMvP	vMvP
130	29	629-14-1	1,2-diethoxyethane	C6H14O2	0.79119	0.79119	0.79119	0.79119	vM		vM	not P		not P																										not P	not PMT
131	29	106-94-5	1-bromopropane (n-propyl bromide)	C3H7Br	1.90084	1.90084	1.90084	1.90084	vM		vM	not P		not P																										not P	not PMT
132	29	143860-04-2	3-ethyl-2-methyl-2-(3-methylbutyl)-1,3-oxazolidine	C11H23NO	2.38361	-0.215425	2.72395	-0.215425	vM		vM	P		P	0.232	0.413	2.85	0.089	0.041	0.092	x	x	x	x	x	x	x	x	0.232	0.041	not T	T			T	not T		Pot T	Pot. T	PMT	PMT
133	29	838-88-0	4,4'-methylenedi-o-toluidine	C15H18N2	3.43197	2.49749	3.43401	2.49749	vM		vM	P		P	7.68	4.72	17.2	2.76	0.248	0.495	x	x	x	x	x	x	x	x	4.72	0.248	not T	not T			not T	T	T	Pot T	Pot. T	PMT	PMT
134	29, 34	101-80-4	4,4'-oxydianiline	C12H12N2O	1.8138	0.930235	1.81566	0.930235	vM	vM	vM	P	Pot. P/vP ++	P/Pot. P	4.6	1.83	15.6	1.15	0.023	0.144	x	x	x	x	x	x	x	x	1.83	0.023	not T	not T	not T	T	T/not T	T	T	Pot T	Pot. T	PMT	PMT
135	29	60-09-3	4-aminoazobenzene	C12H11N3	3.55016	3.50314	3.55021	3.50314	M		M	vP		vP	2.14	1.01	3.53	0.356	0.014	0.022	x	x	x	x	x	x	x	x	1.01	0.014	not T	not T	T		T/not T	T	T	Pot T	Pot. T	PMT	PMT
136	29	95-80-7	4-methyl-m-phenylenediamine (toluene-2,4-diamine)	C7H10N2	0.812635	-0.711907	0.82865	-0.711907	vM		vM	vP		vP																										vMvP	vMvP
137	29, 34	120-71-8	6-methoxy-m-toluidine (p-cresidine)	C8H11NO	1.49821	0.785119	1.50005	0.785119	vM	vM	vM	vP	Pot. P/vP ++	vP/P	4.65	1.69	23.1	1.43	0.02	0.262	x	x	x	x	x	x	x	x	1.69	0.02	not T	not T		T	T/not T	T	T	Pot T	Pot. T	PMT	PMT
138	29	92-67-1	Biphenyl-4-ylamine	C12H11N	2.79072	2.33352	2.79154	2.33352	vM		vM	P		P	2.41	1.07	5.16	0.464	0.014	0.037	x	x	x	x	x	x	x	x	1.07	0.014	not T	not T			not T	T	T	Pot T	Pot. T	PMT	PMT
139	29, 33	1163-19-5	Bis(pentabromophenyl) ether (decabromodiphenyl ether) (DecaBDE)	C12Br10O	11.1611	11.1611	11.1611	11.1611	not M		not M																													not M	not PMT
140	29, 34	85-42-7	Cyclohexane-1,2-dicarboxylic anhydride	C8H10O3	1.24707	1.24707	1.24707	1.24707	vM	vM	vM	P	Pot. P/vP ++	P/Pot. P	40.7	51.1	88.5	11	5.21	8.82	x	x	112	x	x	x	13.5	x	40.7	5.21	not T	not T		T	T/not T	not T		Pot T	Pot. T	PM - Pot T	PM - Pot T
141	29	13149-00-3	cis-cyclohexane-1,2-dicarboxylic anhydride	C8H10O3	1.24707	1.24707	1.24707	1.24707	vM		vM	vP		vP																										vMvP	vMvP
142	29	123-77-3	Diazene-1,2-dicarboxamide (C,C'-azodi(formamide)) (ADCA)	C2H4N4O2	-1.84598	-1.84599	-1.8448	-1.84599	vM		vM	vP		vP																										vMvP	vMvP
143	29	64-67-5	Diethyl sulphate	C4H10O4S	0.627985	0.627985	0.627985	0.627985	vM		vM	not P		not P																										not P	not PMT
144	29, 30	605-50-5	Diisopentyl phthalate	C18H26O4	5.20204	5.20204	5.20204	5.20204	not M		not M																													not M	not PMT
145	29	77-78-1	Dimethyl sulphate	C2H6O4S	-0.0856306	-0.0856306	-0.0856306	-0.0856306	vM		vM	P		P	288	506	200	40.7	588	22.1	x	x	341	x	x	x	35.1	x	200	22.1	not T	not T	T		T/not T	T	T	Pot T	Pot. T	PMT	PMT
146	29, 34	88-85-7	Dinoseb (6-sec-butyl-2,4-dinitrophenol)	C10H12N2O5	1.58689	3.205	1.26443	1.26443	vM	vM	vM	vP	vP	vP																										vMvP	vMvP
147	29	110-00-9	Furan	C4H4O	1.11349	1.11349	1.11349	1.11349	vM		vM	vP		vP																										vMvP	vMvP
148	29, 14	2058-94-8	Henicosafluoroundecanoic acid	C11HF21O2	3.6853	3.6853	3.6853	3.6853	M		M	P		P	0.901	0.192	0.217	0.636	0.065	0.036	x	x	0.281	x	x	x	0.579	x	0.192	0.036	not T	T			T	T	T	Pot T	Pot. T	PMT	PMT
149	29	376-06-7	Heptacosafluorotetradecanoic acid	C14HF27O2	5.78723	5.78723	5.78723	5.78723	not M		not M																													not M	not PMT
150	29	19438-60-9	Hexahydro-4-methylphthalic anhydride	C9H12O3	1.53409	1.53409	1.53409	1.53409	vM		vM	vP		vP																										vMvP	vMvP
151	29	625-45-6	Methoxyacetic acid	C3H6O3	-3.41257	-0.793535	-3.91719	-3.91719	vM		vM	not P		not P																										not P	not PMT
152	29	75-56-9	Methyloxirane (Propylene oxide)	C3H6O	0.3696	0.3696	0.3696	0.3696	vM		vM	not P		not P																										not P	not PMT
153	29	68-12-2	N,N-dimethylformamide	C3H7NO	-0.631635	-0.631637	-0.631635	-0.631637	vM		vM	vP		vP																										vMvP	vMvP
154	29	79-16-3	N-methylacetamide	C3H7NO	-0.806612	-0.806613	-0.806612	-0.806613	vM		vM	not P		not P																										not P	not PMT
155	29, 30	776297-69-9	n-pentyl-isopentylphthalate	C18H26O4	5.35959	5.35959	5.35959	5.35959	not M		not M																													not M	not PMT
156	29	97-56-3	o-aminoazotoluene	C14H15N3	4.57701	4.53635	4.57706	4.53635	not M		not M																													not M	not PMT
157	29	95-53-4	o-toluidine	C7H9N	1.65644	1.06148	1.65773	1.06148	vM		vM	vP		vP																										vMvP	vMvP
158	29	72629-94-8	Pentacosafluorotridecanoic acid	C13HF25O2	5.08659	5.08659	5.08659	5.08659	not M		not M																													not M	not PMT
159	29, 14	307-55-1	Tricosafluorododecanoic acid	C12HF23O2	4.38594	4.38594	4.38594	4.38594	M		M	vP		vP	0.338	0.056	0.059	0.274	0.022	0.011	x	x	0.077	x	x	x	0.239	x	0.056	0.011	not T	T			T	T	T	Pot T	Pot. T	PMT	PMT
160	29	110-71-4	1, 2-dimethoxyethane; ethylene glycol dimethyl ether (EGDME)	C4H10O2	0.0775739	0.0775739	0.0775739	0.0775739	vM		vM	not P		not P																										not P	not PMT
161	29	112-49-2	1,2-bis(2-methoxyethoxy)ethane (TEGDME; triglyme)	C8H18O4	-0.0163771	-0.0163771	-0.0163771	-0.0163771	vM		vM	P		P	5010	19300	43700	744	925	3170	x	x	54200	x	x	x	1090	x	5010	744	not T	not T			not T	not T				not T	not PMT
162	29	2451-62-9	1,3,5-Tris(oxiran-2-ylmethyl)-1,3,5-triazinane-2,4,6-trione (TGIC)	C12H15N3O6	-0.839984	-0.839984	-0.839984	-0.839984	vM		vM	vP		vP																										vMvP	vMvP
163	29	59653-74-6	1,3,5-tris[(2S and 2R)-2,3-epoxypropyl]-1,3,5-triazine-2,4,6-(1H,3H,5H)-trione (β-TGIC)	C12H15N3O6	-0.839984	-0.839984	-0.839984	-0.839984	vM		vM	vP		vP																										vMvP	vMvP
164	29, 34	561-41-1	4,4'-bis(dimethylamino)-4''-(methylamino)trityl alcohol	C24H29N3O	4.32093	2.04004	4.32714	2.04004	vM	vM	vM	P	vP	vP/P																										vMvP	vMvP
165	29	90-94-8	4,4'-bis(dimethylamino)benzophenone (Michler’s ketone)	C17H20N2O	3.64845	3.44262	3.64868	3.44262	vM		vM	P		P	8.51	6.43	9.87	3.03	0.923	1.14	x	x	12.5	x	x	x	3.4	x	6.43	0.923	not T	not T			not T	T	T	Pot T	Pot. T	PMT	PMT
166	29	548-62-9	[4-[4,4'-bis(dimethylamino) benzhydrylidene]cyclohexa-2,5-dien-1-ylidene]dimethylammonium chloride (C.I. Basic Violet 3)	C25H30ClN3	2.35674	2.59708	2.35486	2.35486	vM		vM	P		P	722	1430	2770	153	107	242	x	x	3470	x	x	x	202	x	722	107	not T	not T			not T	T	T	Pot T	Pot. T	PMT	PMT
167	29	2580-56-5	[4-[[4-anilino-1-naphthyl][4-(dimethylamino)phenyl]methylene]cyclohexa-2,5-dien-1-ylidene] dimethylammonium chloride (C.I. Basic Blue 26)	C33H32ClN3	4.67744	4.97517	4.67621	4.67621	not M		not M																													not M	not PMT
168	29	75-12-7	Formamide	CH3NO	-1.07899	-1.079	-1.07899	-1.079	vM		vM	vP		vP																										vMvP	vMvP
169	29	101-61-1	N,N,N',N'-tetramethyl-4,4'-methylenedianiline (Michler’s base)	C17H22N2	4.26928	1.96319	4.28101	1.96319	vM		vM	vP		vP																										vMvP	vMvP
170	29	6786-83-0	α,α-Bis[4-(dimethylamino)phenyl]-4 (phenylamino)naphthalene-1-methanol (C.I. Solvent Blue 4)	C33H33N3O	7.27926	5.68554	7.28378	5.68554	not M		not M																													not M	not PMT
171	29, 30	101-14-4	2,2'-dichloro-4,4'-methylenedianiline	C13H12Cl2N2	3.61522	3.56345	3.61528	3.56345	M		M	vP		vP	2.35	1.16	3.16	0.349	0.016	0.017	x	x	x	x	x	x	x	x	1.16	0.016	not T	not T	T		T/not T	T	T	Pot T	Pot. T	PMT	PMT
172	29	90-04-0	2-Methoxyaniline, o-Anisidine	C7H9NO	0.985504	0.430494	0.986637	0.430494	vM		vM	not P		not P																										not P	not PMT
173	29, 30, 14, 14	111-96-6	Bis(2-methoxyethyl) ether	C6H14O3	0.0305984	0.0305984	0.0305984	0.0305984	vM	vM	vM	vP	Pot. P/vP ++	vP/P	2430	8430	18700	383	435	1390	x	x	23200	x	x	x	552	x	2430	383	not T	not T		T	T/not T	not T				PM - T?	Potential PMT
174	29, 30	117-82-8	Bis(2-methoxyethyl) phthalate	C14H18O6	1.88625	1.88625	1.88625	1.88625	vM		vM	not P		not P																										not P	not PMT
175	29, 30	25214-70-4	Formaldehyde, oligomeric reaction products with aniline	C7H9NO	1.14243	0.423956	1.1443	0.423956	vM		vM			no data	8.24	2.56	27.8	3.7	0.028	1.32	x	x	x	x	x	x	x	x	2.56	0.028	not T	not T			not T					not T	not PMT
176	29	127-19-5	N,N-dimethylacetamide	C4H9NO	-0.582936	-0.582937	-0.582936	-0.582937	vM		vM	not P		not P																										not P	not PMT
177	29	77-09-8	Phenolphthalein	C20H14O4	4.3503	4.3533	4.09571	4.09571	M		M	P		P	2.93	19	3.99	0.458	7.21	0.618	x	x	14.6	x	x	x	2.54	x	2.93	0.458	not T	not T			not T	not T		Pot T	Pot. T	PM - Pot T	PM - Pot T
178	29, 14, 33	96-18-4	1,2,3-trichloropropane	C3H5Cl3	2.22476	2.22476	2.22476	2.22476	vM	vM	vM	vP	Pot. P/vP ++	vP/P	23	4.1	66.5	6.67	2.82	4.42	x	x	54	x	x	x	7.97	x	4.1	2.82	not T	not T	not T	T	T/not T	T	T	Pot T	Pot. T	PMT	PMT
179	29, 30	71888-89-6	1,2-Benzenedicarboxylic acid, di-C6-8-branched alkyl esters, C7-rich	C22H34O4	6.98031	6.98031	6.98031	6.98031	not M		not M																													not M	not PMT
180	29, 30	68515-42-4	1,2-Benzenedicarboxylic acid, di-C7-11-branched and linear alkyl esters	C26H42O4	9.07368	9.07368	9.07368	9.07368	not M		not M																													not M	not PMT
181	29	872-50-4	1-Methyl-2-pyrrolidone (NMP)	C5H9NO	-0.355933	-0.355934	-0.355933	-0.355934	vM		vM	not P		not P																										not P	not PMT
182	29	111-15-9	2-ethoxyethyl acetate	C6H12O3	0.232381	0.232381	0.232381	0.232381	vM		vM	not P		not P																										not P	not PMT
183	29	110-80-5	2-ethoxyethanol	C4H10O2	-0.208745	-0.208745	-0.208745	-0.208745	vM		vM	not P		not P																										not P	not PMT
184	29	109-86-4	2-methoxyethanol	C3H8O2	-0.565553	-0.565553	-0.565553	-0.565553	vM		vM	not P		not P																										not P	not PMT
185	29, 30, 32, 14	79-01-6	Trichloroethylene	C2HCl3	2.17833	2.17833	2.17833	2.17833	vM	vM	vM	vP	P	vP/P																										vMvP	vMvP
186	29	79-06-1	Acrylamide	C3H5NO	-0.273995	-0.274039	-0.273995	-0.274039	vM		vM	not P		not P																										not P	not PMT
187	29, 30, 32	121-14-2	2,4-dinitrotoluene	C7H6N2O4	2.36664	2.36664	2.36664	2.36664	vM		vM	P		P	0.9	30.4	6.3	0.087	0.04	0.036	x	x	2.33	x	x	x	0.234	x	0.9	0.036	not T	T	not T		T/not T	T	T	Pot T	Pot. T	PMT	PMT
188	29, 30, 31	84-69-5	Diisobutyl phthalate	C16H22O4	4.46881	4.46881	4.46881	4.46881	M		M	not P		not P																										not P	not PMT
189	29, 30, 14, 14	115-96-8	Tris(2-chloroethyl) phosphate	C6H12Cl3O4P	2.10725	2.10725	2.10725	2.10725	vM	vM	vM	vP	Pot. P/vP ++	vP/P	60.9	0.016	90	13.9	103	0.015	x	x	2.5	x	x	x	0.14	x	0.016	0.015	not T	T	not T	T	T/not T	T	T	Pot T	Pot. T	PMT	PMT
190	29, 30	101-77-9	4,4'- Diaminodiphenylmethane (MDA)	C13H14N2	2.4043	1.30273	2.40716	1.30273	vM		vM	vP		vP																										vMvP	vMvP
191	29, 30, 32, 14, 33	85-68-7	Benzyl butyl phthalate (BBP)	C19H20O4	5.02857	5.02857	5.02857	5.02857	not M	not M	not M																													not M	not PMT
192	29, 30, 32, 14, 33	84-74-2	Dibutyl phthalate (DBP)	C16H22O4	4.628	4.628	4.628	4.628	not M	M	not M/M	not P	not P	not P																										not P	not PMT
193	31	51000-52-3	neodecanoic acid, ethenyl ester	C12H22O2	3.93767	3.93767	3.93767	3.93767	M		M	not P		not P																										not P	not PMT
194	31, 33	79-94-7	tetrabromobisphenol A (TBBP-A)	C15H12Br4O2	6.39479	7.11884	3.47207	3.47207	vM		vM	vP		vP																										vMvP	vMvP
195	31, 14, 34	87-61-6	1,2,3-trichlorobenzene	C6H3Cl3	3.78538	3.78538	3.78538	3.78538	M	vM	vM/M	P	Pot. P/vP ++	P/Pot. P	0.22	1.88	2.77	1.14	0.301	0.334	x	x	3.53	x	x	x	1.24	x	0.22	0.301	not T	T	T	Pot. T	T	not T		Pot T	Pot. T	PMT	PMT
196	31, 32, 14, 34	120-82-1	1,2,4-trichlorobenzene	C6H3Cl3	3.78538	3.78538	3.78538	3.78538	M	M	M	P	Pot. P/vP ++	P/Pot. P	1.4	0.7	2.9	0.37	0.1	0.68	x	x	20.8	x	x	x	1.24	x	0.7	0.1	not T	T	T	T	T	not T		Pot T	Pot. T	PMT	PMT
197	31, 14	108-70-3	1,3,5-trichlorobenzene	C6H3Cl3	3.78538	3.78538	3.78538	3.78538	M		M	P		P	2.93	1.88	2.77	1.14	0.301	0.334	x	x	3.53	x	x	x	1.24	x	1.88	0.301	not T	not T	T		T/not T	not T		Pot T	Pot. T	PM - Pot T	PM - Pot T
198	31	793-24-8	4-(dimethylbutylamino)diphenylamin (6PPD)	C18H24N2	4.80303	2.70555	4.91219	2.70555	vM		vM	vP		vP																										vMvP	vMvP
199	31, 33	72-43-5	methoxychlor	C16H15Cl3O2	4.93407	4.93407	4.93407	4.93407	not M		not M																													not M	not PMT
200	31, 33	23593-75-1	clotrimazole	C22H17ClN2	5.78629	5.25594	5.83886	5.25594	not M		not M																													not M	not PMT
201	31	732-26-3	2,4,6-tri-tert-butylphenol	C18H30O	6.30484	6.30485	6.30346	6.30346	not M		not M																													not M	not PMT
202	32, 14	83-32-9	Acenaphthene	C12H10	3.52584	3.52584	3.52584	3.52584	M	M	M	vP	P/vP	vP/P	1.74	1.03	1.7	0.708	0.174	0.19	x	x	3.1	x	x	x	0.71	x	1.03	0.174	not T	not T	T	Tscreen	T/not T	not T		Pot T	Pot. T	PM - Pot T	PM - Pot T
203	32	107-02-8	Acrolein	C3H4O	0.374331	0.374331	0.374331	0.374331	vM		vM	not P		not P																										not P	not PMT
204	32	107-13-1	Acrylonitrile	C3H3N	0.757563	0.757563	0.757563	0.757563	vM		vM	not P		not P																										not P	not PMT
205	32	92-87-5	Benzidine	C12H12N2	1.96033	1.03635	1.9626	1.03635	vM		vM	P		P	5.29	0.6	22.3	1.49	0.024	0.232	x	x	x	x	x	x	x	x	0.6	0.024	not T	T	T		T	T	T	Pot T	Pot. T	PMT	PMT
206	32, 14, 33, 34	108-90-7	Chlorobenzene	C6H5Cl	2.57729	2.57729	2.57729	2.57729	vM	vM	vM	P	Pot. P/vP ++	P/Pot. P	12.5	5.3	4.5	4.23	0.32	0.0067	x	x	9.8	x	x	x	5.01	x	4.5	0.0067	T	not T	T	T	T	T	T	Pot T	Pot. T	PMT	PMT
207	32, 14, 33, 34	71-55-6	1,1,1-trichloreothane	C2H3Cl3	2.07595	2.07595	2.07595	2.07595	vM	vM	vM	vP	Pot. P/vP ++	vP/P	15.7	16.3	42.3	4.73	1.89	2.83	x	x	70	x	x	x	5.59	x	15.7	1.89	not T	not T	not T	T	T/not T	not T		Pot T	Pot. T	PM - Pot T	PM - Pot T
208	32	67-72-1	Hexachloroethane	C2Cl6	3.32184	3.32184	3.32184	3.32184	vM		vM	vP		vP																										vMvP	vMvP
209	32, 14	75-34-3	1,1-dichloroethane	C2H4Cl2	1.51847	1.51847	1.51847	1.51847	vM		vM	P		P	50.6	74.4	134	12.6	6.82	12.8	x	x	169	x	x	x	15.8	x	50.6	6.82	not T	not T	not T		not T	T	T	Pot T	Pot. T	PMT	PMT
210	32, 14, 33, 34	79-00-5	1,1,2-trichloroethane	C2H3Cl3	2.1692	2.1692	2.1692	2.1692	vM	vM	vM	P	Pot. P/vP ++	P/Pot. P	45.5	60.8	81.6	11.9	5.94	9.4	x	x	135	x	x	x	14.7	x	45.5	5.94	not T	not T	not T	T	T/not T	T	T	Pot T	Pot. T	PMT	PMT
211	32, 14	79-34-5	1,1,2,2-tetrachloroethane	C2H2Cl4	2.83791	2.83791	2.83791	2.83791	vM		vM	P		P	42.9	53.5	11.8	11.7	5.48	2.4	x	x	117	x	x	x	14.2	x	11.8	2.4	not T	not T	not T		not T	T	T	Pot T	Pot. T	PMT	PMT
212	32, 14, 33, 34	75-00-3	Chloroethane	C2H5Cl	1.19282	1.19282	1.19282	1.19282	vM	vM	vM	not P	Pot. P/vP ++	P/not P	43.9	69.3	127	10.6	6.07	11.9	x	x	159	x	x	x	13.4	x	43.9	6.07	not T	not T		T	T/not T	T	T	Pot T	Pot. T	MT - P?	Potential PMT
213	32	111-44-4	Bis(2-chloroethyl)ether	C4H8Cl2O	1.45353	1.45353	1.45353	1.45353	vM		vM	vP		vP																										vMvP	vMvP
214	32	91-58-7	2-chloronaphthalene	C10H7Cl	3.56677	3.56677	3.56677	3.56677	M		M	P		P	3.14	2.11	3.14	1.19	0.328	0.374	x	x	4	x	x	x	1.31	x	2.11	0.328	not T	not T			not T	T	T	Pot T	Pot. T	PMT	PMT
215	32, 33	88-06-2	2,4,6-trichlorophenol	C6H3Cl3O	2.46781	3.47744	1.44806	1.44806	vM		vM	not P		not P																										not P	not PMT
216	32	95-57-8	2-chlorophenol	C6H5ClO	2.2296	2.27368	1.2337	1.2337	vM		vM	vP		vP																										vMvP	vMvP
217	32, 14, 33, 34	95-50-1	1,2-dichlorobenzene	C6H4Cl2	3.18134	3.18134	3.18134	3.18134	vM	vM	vM	vP	vP	vP																										vMvP	vMvP
218	32, 14, 33, 34	541-73-1	1,3-dichlorobenzene	C6H4Cl2	3.18134	3.18134	3.18134	3.18134	vM	vM	vM	vP	Pot. P/vP ++	vP/P	6.62	5.45	8	2.26	0.738	1.5	x	x	7.7	x	x	x	2.57	x	5.45	0.738	not T	not T	T	T	T/not T	not T		Pot T	Pot. T	PM - Pot T	PM - Pot T
219	32, 14	106-46-7	1,4-dichlorobenzene	C6H4Cl2	3.18134	3.18134	3.18134	3.18134	vM	vM	vM	vP	not P	P/not P	1.6	1.2	1.1	0.57	0.738	0.76	x	x	7.2	x	x	x	2.57	x	1.1	0.57	not T	not T	T	T	T/not T	T	T	Pot T	Pot. T	MT - P?	Potential PMT
220	32	91-94-1	3,3-dichlorobenzidine	C12H10Cl2N2	3.17067	3.1335	3.17071	3.1335	vM		vM	vP		vP																										vMvP	vMvP
221	32, 14, 33, 34	75-35-4	1,1-dichloroethylene	C2H2Cl2	1.86114	1.86114	1.86114	1.86114	vM	vM	vM	P	Pot. P/vP ++	P/Pot. P	18.1	12	14.8	4.15	0.086	5.86	x	x	10.1	x	x	x	x	x	10.1	0.086	not T	not T	not T	T	T/not T	not T		Pot T	Pot. T	PM - Pot T	PM - Pot T
222	32, 33, 34	120-83-2	2,4-dichlorophenol	C6H4Cl2O	2.74448	2.87761	1.40597	1.40597	vM	vM	vM	vP	Pot. P/vP ++	vP/P	9.2	1.4	4.2	2.4	0.29	0.35	x	x	4.97	x	x	x	x	x	1.4	0.29	not T	not T	T	T	T/not T	not T		Pot T	Pot. T	PM - Pot T	PM - Pot T
223	32, 14, 33, 34	78-87-5	1,2-dichloropropane	C3H6Cl2	1.91708	1.91708	1.91708	1.91708	vM	vM	vM	vP	Pot. P/vP ++	vP/P	172	13.8	127	5.7	3.35	8.1	x	x	69.9	x	x	x	8.83	x	13.8	3.35	not T	not T	not T	T	T/not T	T	T	Pot T	Pot. T	PMT	PMT
224	32, 14	542-75-6	1,3-dichloropropylene	C3H4Cl2	1.88446	1.88446	1.88446	1.88446	vM		vM	P		P	15	0.09	0.239	3.8	0.08	4.14	x	x	7.78	x	x	x	x	x	0.09	0.08	not T	T	T		T	T	T	Pot T	Pot. T	PMT	PMT
225	32	105-67-9	2,4-dimethylphenol	C8H10O	2.69644	2.69652	2.68826	2.68826	vM		vM	not P		not P																										not P	not PMT
226	32	606-20-2	2,6-dinitrotoluene	C7H6N2O4	2.36664	2.36664	2.36664	2.36664	vM		vM	P		P	0.733	31.8	4.2	0.087	0.291	0.036	x	x	2.33	x	x	x	0.234	x	0.733	0.036	not T	T	not T		T/not T	T	T	Pot T	Pot. T	PMT	PMT
227	32	122-66-7	1,2-diphenylhydrazine	C12H12N2	3.76357	3.76357	3.76357	3.76357	M		M	P		P	0.335	4.1	0.27	0.045	0.085	0.2	x	x	x	x	x	x	1.85	x	0.27	0.045	not T	T	T		T	T	T	Pot T	Pot. T	PMT	PMT
228	32, 14	100-41-4	Ethylbenzene	C8H10	2.93124	2.93124	2.93124	2.93124	vM	vM	vM	vP	not P	P/not P	4.6	3.2	9	1.4	1.3	1.13	x	x	13.1	x	x	x	2.67	x	3.2	1.13	not T	not T	T	T	T/not T	not T				M - P? - T?	Potential PMT
229	32	7005-72-3	4-chlorophenyl phenyl ether	C12H9ClO	4.07758	4.07758	4.07758	4.07758	M		M	P		P	0.971	0.466	0.73	0.443	0.091	0.084	x	x	0.819	x	x	x	0.461	x	0.466	0.084	not T	T			T	not T		Pot T	Pot. T	PMT	PMT
230	32	101-55-3	4-bromophenyl phenyl ether	C12H9BrO	4.24229	4.24229	4.24229	4.24229	M		M	P		P	0.799	0.349	0.469	0.383	0.073	0.063	x	x	0.601	x	x	x	0.393	x	0.349	0.063	not T	T	T		T	not T		Pot T	Pot. T	PMT	PMT
231	32	111-91-1	Bis(2-chloroethoxy) methane	C5H10Cl2O2	1.51665	1.51665	1.51665	1.51665	vM		vM	P		P	x	x	289	x	x	27.2	x	x	x	x	x	x	x	x	289	27.2	not T	not T	not T		not T	T	T	Pot T	Pot. T	PMT	PMT
232	32, 33	77-47-4	Hexachlorocyclopentadiene	C5Cl6	3.56898	3.56898	3.56898	3.56898	M		M	P		P	0.643	0.03	0.13	0.461	0.036	0.005	x	x	0.092	x	x	x	x	x	0.03	0.005	T	T	T		T	not T		Pot T	Pot. T	PMT	PMT
233	32	78-59-1	Isophorone	C9H14O	2.31645	2.31645	2.31645	2.31645	vM		vM	vP		vP																										vMvP	vMvP
234	32, 34	88-75-5	2-nitrophenol	C6H5NO3	1.1912	1.60895	-0.216381	-0.216381	vM	vM	vM	vP	Pot. P/vP ++	vP/P	1.92	17	160	3.99	0.981	2.15	39.2	x	22.6	x	x	x	x	x	1.92	0.981	not T	not T	not T	T	T/not T	T	T	Pot T	Pot. T	PMT	PMT
235	32, 14, 33, 34	100-02-7	4-nitrophenol	C6H5NO3	1.34716	1.6093	-0.112561	-0.112561	vM	vM	vM	vP	Pot. P/vP ++	vP/P	26	4.7	6.9	2.1	1.8	1.6	39.2	x	26.5	x	x	x	x	x	4.7	1.6	not T	not T	T	T	T/not T	T	T	Pot T	Pot. T	PMT	PMT
236	32, 14, 33, 34	51-28-5	2,4-dinitrophenol	C6H4N2O5	-0.298737	1.43217	-0.405745	-0.405745	vM	vM	vM	vP	Pot. P/vP ++	vP/P	3.37	4.1	6.5	6.71	1.55	2.7	93.9	x	28.5	x	x	x	7.07	x	3.37	1.55	not T	not T	T	T	T/not T	T	T	Pot T	Pot. T	PMT	PMT
237	32	534-52-1	4,6-dinitro-o-cresol	C7H6N2O5	0.344363	2.01787	0.0784615	0.0784615	vM		vM	vP		vP																										vMvP	vMvP
238	32, 14	62-75-9	N-nitrosodimethylamine	C2H6N2O	0.0385882	0.0189295	0.0386136	0.0189295	vM		vM	P		P	102	67.6	771	27.2	4.12	114	x	x	x	x	x	x	x	x	67.6	4.12	not T	not T	not T		not T	T	T	Pot T	Pot. T	PMT	PMT
239	32	86-30-6	N-nitrosodiphenylamine	C12H10N2O	3.35453	3.35453	3.35453	3.35453	vM		vM	vP		vP																										vMvP	vMvP
240	32	621-64-7	N-nitrosodi-n-propylamine	C6H14N2O	1.79726	1.78414	1.79727	1.78414	vM		vM	P		P	7.36	7.64	69.3	2.31	0.582	5.13	x	x	x	x	x	x	x	x	7.36	0.582	not T	not T			not T	T	T	Pot T	Pot. T	PMT	PMT
241	32	108-95-2	Phenol	C6H6O	1.66926	1.66968	1.62997	1.62997	vM		vM	not P		not P																										not P	not PMT
242	32, 33	117-84-0	Di-n-octyl phthalate	C24H38O4	8.18455	8.18455	8.18455	8.18455	not M		not M																													not M	not PMT
243	32, 14, 33	84-66-2	Diethyl Phthalate	C12H14O4	2.69382	2.69382	2.69382	2.69382	vM	vM	vM	not P	not P	not P																										not P	not PMT
244	32, 14	131-11-3	Dimethyl phthalate	C10H10O4	1.9802	1.9802	1.9802	1.9802	vM	vM	vM	not P	not P	not P																										not P	not PMT
245	32	208-96-8	Acenaphthylene	C12H8	3.32932	3.32932	3.32932	3.32932	vM		vM	vP		vP																										vMvP	vMvP
246	32	86-73-7	Fluorene	C13H10	3.73902	3.73902	3.73902	3.73902	M		M	vP		vP	2.33	1.45	2.11	0.922	0.237	0.257	x	x	2.69	x	x	x	x	x	1.45	0.237	not T	not T	T		T/not T	T	T	Pot T	Pot. T	PMT	PMT
247	32	53-70-3	Dibenzo(,h) anthracene	C22H14	5.93115	5.93115	5.93115	5.93115	not M		not M																													not M	not PMT
248	32, 14, 33, 34	127-18-4	Tetrachloroethylene	C2Cl4	2.61547	2.61547	2.61547	2.61547	vM	vM	vM	vP	vP	vP																										vMvP	vMvP
249	32, 14, 33, 34	75-01-4	Vinyl chloride	C2H3Cl	1.42401	1.42401	1.42401	1.42401	vM	vM	vM	not P	Pot. P/vP ++	P/not P	27.2	21.1	26.7	5.05	0.08	14.8	x	x	20.1	x	x	x	x	x	20.1	0.08	not T	not T	not T	T	T/not T	T	T	Pot T	Pot. T	MT - P?	Potential PMT
250	32, 14	309-00-2	Aldrin	C12H8Cl6	4.72927	4.72927	4.72927	4.72927	not M		not M																													not M	not PMT
251	32, 14	60-57-1	Dieldrin	C12H8Cl6O	3.94718	3.94718	3.94718	3.94718	M		M	vP		vP	0.18	0.055	0.054	0.223	0.027	0.0018	x	x	0.01	x	x	x	x	x	0.01	0.0018	T	T	T		T	T	T	Pot T	Pot. T	PMT	PMT
252	32	57-74-9	Chlordane	C10H6Cl8	5.26999	5.26999	5.26999	5.26999	not M		not M																													not M	not PMT
253	32	50-29-3	4,4-DDT	C14H9Cl5	6.4575	6.4575	6.4575	6.4575	not M		not M																													not M	not PMT
254	32	72-55-9	4,4-DDE	C14H8Cl4	6.10556	6.10556	6.10556	6.10556	not M		not M																													not M	not PMT
255	32	72-54-8	4,4-DDD	C14H10Cl4	6.11036	6.11036	6.11036	6.11036	not M		not M																													not M	not PMT
256	32	959-98-8	Alpha-endosulfan	C9H6Cl6O3S	2.59913	2.59913	2.59913	2.59913	vM		vM	P		P	6.84	3.08	3.44	2.94	0.127	0.535	x	x	1.81	x	x	x	x	x	1.81	0.127	not T	not T	T		T/not T	T	T	Pot T	Pot. T	PMT	PMT
257	32	33213-65-9	Beta-endosulfan	C9H6Cl6O3S	2.59913	2.59913	2.59913	2.59913	vM		vM	P		P	6.84	3.08	3.44	2.94	0.127	0.535	x	x	1.81	x	x	x	x	x	1.81	0.127	not T	not T	T		T/not T	T	T	Pot T	Pot. T	PMT	PMT
258	32, 33	1031-07-8	Endosulfan sulfate	C9H6Cl6O4S	3.16131	3.16131	3.16131	3.16131	vM		vM	P		P	3.59	2.41	2.67	1.56	0.119	0.334	x	x	1.36	x	x	x	1.66	x	1.36	0.119	not T	not T	T		T/not T	T	T	Pot T	Pot. T	PMT	PMT
259	32, 14	72-20-8	Endrin	C12H8Cl6O	3.94718	3.94718	3.94718	3.94718	M		M	vP		vP	0.18	0.055	0.054	0.223	0.027	0.0018	x	x	0.02	x	x	x	x	x	0.02	0.0018	T	T	T		T	T	T	Pot T	Pot. T	PMT	PMT
260	32	7421-93-4	Endrin aldehyde	C12H8Cl6O	3.64223	3.64223	3.64223	3.64223	M		M	P		P	0.595	0.739	1.06	0.367	0.014	0.037	x	x	x	x	x	x	x	x	0.595	0.014	not T	T			T	T	T	Pot T	Pot. T	PMT	PMT
261	32	53469-21-9	PCB-1242	C12H6Cl4	6.03665	6.03665	6.03665	6.03665	not M		not M																													not M	not PMT
262	32	11097-69-1	PCB-1254	C12H5Cl5	6.64069	6.64069	6.64069	6.64069	not M		not M																													not M	not PMT
263	32	11104-28-2	PCB-1221	Not applicable	5.43261	5.43261	5.43261	5.43261	not M		not M																													not M	not PMT
264	32	11141-16-5	PCB-1232	Not applicable	5.43261	5.43261	5.43261	5.43261	not M		not M																													not M	not PMT
265	32	12672-29-6	PCB-1248	C12H6Cl4	6.03665	6.03665	6.03665	6.03665	not M		not M																													not M	not PMT
266	32	11096-82-5	PCB-1260	C12H4Cl6	7.24474	7.24474	7.24474	7.24474	not M		not M																													not M	not PMT
267	32	12674-11-2	PCB-1016	C12H7Cl3	5.43261	5.43261	5.43261	5.43261	not M		not M																													not M	not PMT
268	32	8001-35-2	Toxaphene	C10H8Cl8	5.70376	5.70376	5.70376	5.70376	not M		not M																													not M	not PMT
269	32	1746-01-6	2,3,7,8-TCDD	C12H4Cl4O2	5.41675	5.41675	5.41675	5.41675	not M		not M																													not M	not PMT
270	14	139-13-9	NTA	C6H9NO6	-10.9649	-6.34996	-11.5415	-11.5415	vM	vM	vM	vP	not P	P/not P	458000	146000	2410000	93500	6220	1100000	x	x	x	x	x	x	x	x	146000	6220	not T	not T	not T	T	T/not T	not T		Pot T	Pot. T	M - Pot T - P?	Potential PMT
271	14	67-43-6	DTPA acid	C14H23N3O10	-16.9081	-7.65789	-19.4887	-19.4887	vM	vM	vM	not P	P/vP	P/not P	5610000	1390000	26000000	1040000	52300	17500000	x	x	x	x	x	x	x	x	1390000	52300	not T	not T	not T	T	T/not T	not T		Pot T	Pot. T	M - Pot T - P?	Potential PMT
272	14	77-93-0	Triethyl citrate	C12H20O7	0.185412	0.185419	0.184761	0.184761	vM	vM	vM	not P	not P	not P																										not P	not PMT
273	32, 14, 33, 34	121-82-4	RDX	C3H6N6O6	-1.16091	-1.16091	-1.16091	-1.16091	vM	vM	vM	P	Pot. P/vP ++	P/Pot. P	0.886	5.2	21.9	0.694	0.382	2.1	x	x	x	x	x	x	x	x	0.886	0.382	not T	T	T	T	T	T	T	Pot T	Pot. T	PMT	PMT
274	14	85-98-3	1,3-Diethyl-1,3-diphenylurea	C17H20N2O	3.5604	3.5604	3.5604	3.5604	M	vM	vM/M	P	P/vP	P	0.053	0.176	1.14	0.021	0.043	0.04	x	x	2.12	x	x	x	0.151	x	0.053	0.021	not T	T		Tscreen	T	not T		Pot T	Pot. T	PMT	PMT
275	14	126-73-8	TBP	C12H27O4P	4.08548	4.08548	4.08548	4.08548	M	vM	vM/M	not P	not P	not P																										not P	not PMT
276	14, 20	13674-84-5	TCPP	C9H18Cl3O4P	3.35697	3.35697	3.35697	3.35697	vM	M/vM	vM/M	vP	vP	vP																										vMvP	vMvP
277	14	76-22-2	Camphor	C10H16O	2.55299	2.55299	2.55299	2.55299	vM	vM	vM	not P	not P	not P																										not P	not PMT
278	32, 14, 33, 34	1634-04-4	MTBE	C5H12O	1.17851	1.17851	1.17851	1.17851	vM	vM	vM	vP	Pot. P/vP ++	vP/P	491	472	672	10.7	71	245	x	x	296	x	x	x	22.7	x	296	10.7	not T	not T	not T	T	T/not T	not T		Pot T	Pot. T	PM - Pot T	PM - Pot T
279	14	637-92-3	ETBE	C6H14O	1.53532	1.53532	1.53532	1.53532	vM	vM	vM	not P	no conclusion	no data	40.3	55.8	99	10.4	5.33	9.59	x	x	125	x	x	x	12.9	x	40.3	5.33	not T	not T	not T	Tscreen	not T	not T		Pot T	Pot. T	M - Pot T - P?	Potential PMT
280	14	994-05-8	Tert-amyl methyl ether	C6H14O	1.70103	1.70103	1.70103	1.70103	vM	vM	vM	not P	no conclusion	no data	40.3	55.8	99	10.4	5.33	9.59	x	x	125	x	x	x	12.9	x	40.3	5.33	not T	not T	not T	T	T/not T	not T		Pot T	Pot. T	M - Pot T - P?	Potential PMT
281	32, 14, 33, 34	108-20-3	Diisopropyl ether	C6H14O	1.67132	1.67132	1.67132	1.67132	vM	vM	vM	vP	Pot. P/vP ++	vP/P	42.7	59.9	107	10.9	5.67	10.3	x	x	134	x	x	x	13.6	x	42.7	5.67	not T	not T	not T	T	T/not T	not T		Pot T	Pot. T	PM - Pot T	PM - Pot T
282	14	74-83-9	Bromomethane	CH3Br	1.02151	1.02151	1.02151	1.02151	vM	vM	vM	not P	no conclusion	no data	123	226	429	27.1	17.8	38.3	x	x	537	x	x	x	35.2	x	123	17.8	not T	not T	T	T	T/not T	T	T	Pot T	Pot. T	MT - P?	Potential PMT
283	32, 14, 33, 34	106-93-4	Ethylene dibromide	C2H4Br2	1.8715	1.8715	1.8715	1.8715	vM	vM	vM	vP	Pot. P/vP ++	vP/P	64.2	85.8	151	16.8	8.39	14.8	x	x	190	x	x	x	20.8	x	64.2	8.39	not T	not T	T	T	T/not T	T	T	Pot T	Pot. T	PMT	PMT
284	14	95-16-9	Benzothiazole	C7H5NS	2.11347	2.10837	2.11347	2.10837	vM	M/vM	vM/M	vP	P/vP	vP/P																										vMvP	vMvP
285	14, 33	1222-05-5	Galaxolide	C18H26O	4.72272	4.72272	4.72272	4.72272	not M	not M	not M																													not M	not PMT
286	14	21145-77-7	AHTN	C18H26O	4.95772	4.95772	4.95772	4.95772	not M	M	not M/M	P	P/vP	vP/P	0.088	0.023	0.027	0.056	0.0067	0.0042			0.034				0.053		0.023	0.0042	T	T	T	Not T	T/not T					P - M? - T?	Potential PMT
287	14	98-86-2	Acetophenone	C8H8O	1.53089	1.53089	1.53089	1.53089	vM	vM	vM	not P	not P	not P																										not P	not PMT
288	14, 33	1506-02-1	Acetylhexamethyltetrahydronaphtalin	C18H26O	4.95772	4.95772	4.95772	4.95772	not M	M	not M/M	P	P/vP	vP/P	x														0	0			T	Not T	T/not T					P - M? - T?	Potential PMT
289	32, 14, 33, 34	29420-49-3	PFBS	C4F9KO3S	0.250858	0.250863	0.250858	0.250858	vM	vM	vM	P	Pot. P/vP ++	P/Pot. P	1400	2010	3600	352	187	345	x	x	4520	x	x	x	439	x	1400	187	not T	not T		Pot. T	not T	not T		Pot T	Pot. T	PM - Pot T	PM - Pot T
290	32, 14, 33, 34	62037-80-3	GenX	C6H4F11NO3	0.466856	0.490926	0.466832	0.466832	vM	vM	vM	P	vP	vP/P																										vMvP	vMvP
291	32, 14, 33, 34	137862-53-4	Valsartan acid	C24H29N5O3	1.6457	5.10822	0.175616	0.175616	vM	vM	vM	P	Pot. P/vP ++	P/Pot. P	13.9	47.6	62.8	18.4	14.5	1.69	x	x	77.3	x	x	x	x	x	13.9	1.69	not T	not T		T	T/not T	not T		Pot T	Pot. T	PM - Pot T	PM - Pot T
292	14	50-78-2	Acetylsalicylic acid	C9H8O4	-2.01743	0.553048	-2.28758	-2.28758	vM	vM	vM	not P	not P	not P																										not P	not PMT
293	14, 20, 34	80-08-0	Dapsone	C12H12N2O2S	1.27022	1.25968	1.27023	1.25968	vM	vM	vM	P	vP	vP/P																										vMvP	vMvP
294	14	103-90-2	Paracetamol	C8H9NO2	0.905911	0.907389	0.780097	0.780097	vM	vM	vM	not P	no conclusion	no data	2.22	9.2	15.5	0.352	0.189	0.124	x	x	530	x	x	x	x	x	2.22	0.124	not T	not T	not T	T	T/not T	T	T	Pot T	Pot. T	MT - P?	Potential PMT
295	32, 14, 33, 34	117-96-4	Diatrizoic acid	C11H9I3N2O4	-0.615295	1.06305	-0.636762	-0.636762	vM	vM	vM	P	Pot. P/vP ++	P/Pot. P	517	5740	5360	249	753	53	x	x	4580	x	x	x	46.8	x	517	46.8	not T	not T		Pot. T	not T	not T		Pot T	Pot. T	PM - Pot T	PM - Pot T
296	32, 14, 33, 34	15687-27-1	Ibuprofen	C13H18O2	1.7101	3.78643	0.407713	0.407713	vM	vM	vM	P	Pot. P/vP ++	P/Pot. P	41.1	27.8	0.68	15.6	4.31	4.94	x	x	52.9	x	x	x	17.2	x	0.68	4.31	not T	T	not T	T	T/not T	not T		Pot T	Pot. T	PM - Pot T	PM - Pot T
297	14	22204-53-1	Naproxen	C14H14O3	0.251241	2.76967	-0.521483	-0.521483	vM	vM	vM	P	no conclusion	P/not P	40	122	0.04	45.3	15.7	21.3	x	x	245	x	x	x	52.2	x	0.04	15.7	not T	T		T	T	not T		Pot T	Pot. T	MT - P?	Potential PMT
298	32, 14, 33, 34	3380-34-5	Triclosan	C12H7Cl3O2	4.90048	4.98201	3.70483	3.70483	M	vM	vM/M	vP	Pot. P/vP ++	vP/P	0.057	0.839	0.582	0.227	0.146	0.076	0.011	x	0.27	x	x	x	x	x	0.011	0.076	not T	T	T	T	T	T	T	Pot T	Pot. T	PMT	PMT
299	32, 14, 33, 34	57-41-0	Phenytoin	C15H12N2O2	2.13413	2.14791	1.53401	1.53401	vM	vM	vM	vP	Pot. P/vP ++	vP/P	0.021	5.28	28.5	0.0052	1.05	0.179	x	x	x	x	x	x	x	x	0.021	0.0052	T	T		T	T	not T		Pot T	Pot. T	PMT	PMT
300	32, 14, 33, 34	57-68-1	Sulfamethazine	C12H14N4O2S	0.393304	0.64534	-0.261212	-0.261212	vM	vM	vM	P	Pot. P/vP ++	P/Pot. P	19.5	6.02	195	8.88	0.065	3.26	x	x	562	x	x	x	x	x	6.02	0.065	not T	not T	not T	T	T/not T	T	T	Pot T	Pot. T	PMT	PMT
301	14	57-83-0	Progesterone	C21H30O2	4.1486	4.1486	4.1486	4.1486	M	M	M	P	P/vP	P	5.57	6.78	17.1	3.63	1.48	2.53	x	x	31.3	x	x	x	30.5	x	5.57	1.48	not T	not T		T	T/not T	T	T	Pot T	Pot. T	PMT	PMT
302	14	58-08-2	Caffeine	C8H10N4O2	-0.545646	-0.545648	-0.545646	-0.545648	vM	vM	vM	P	not P	P/not P	0.015	92.6	329	0.004	2.63	0.3	x	x	x	x	x	x	x	x	0.015	0.004	T	T	not T	Not T	T	not T		Pot T	Pot. T	MT - P?	Potential PMT
303	32, 14, 33, 34	60-80-0	Phenazone	C11H12N2O	1.21897	1.21884	1.21897	1.21884	vM	vM	vM	P	Pot. P/vP ++	P/Pot. P	1.31	3.47	2.32	0.144	1.06	4.85	x	x	x	x	x	x	40.6	x	1.31	0.144	not T	not T	not T	Not T	not T	T	T	Pot T	Pot. T	PMT	PMT
304	32, 14, 33, 34	68-35-9	Sulfadiazine	C10H10N4O2S	0.1291	0.382445	-0.524206	-0.524206	vM	vM	vM	P	Pot. P/vP ++	P/Pot. P	40.4	10.3	907	29	0.101	21.8	x	x	3030	x	x	x	x	x	10.3	0.101	not T	not T		T	T/not T	T	T	Pot T	Pot. T	PMT	PMT
305	14	69-72-7	Salicylic acid	C7H6O3	-1.46997	0.74311	-1.55132	-1.55132	vM	vM	vM	not P	not P	not P																										not P	not PMT
306	14	826-36-8	Vincubine	C9H18ClNO	-0.321886	-2.03434	1.065	-2.03434	vM	vM	vM	vP	P/vP	vP/P																										vMvP	vMvP
307	14	63-05-8	Androstenedione	C19H26O2	3.92895	3.92895	3.92895	3.92895	M	M	M	P	not P	P/not P	27.7	8.2	77	12.3	7.26	16.7	x	x	391	x	x	x	167	x	8.2	7.26	not T	not T		T	T/not T	T	T	Pot T	Pot. T	MT - P?	Potential PMT
308	32, 14, 33, 34	152459-95-5	Imatinib	C29H31N7O	3.47715	0.657045	4.34838	0.657045	vM	vM	vM	P	Pot. P/vP ++	P/Pot. P	1.8	2.75	20.5	0.649	0.253	0.833	x	x	24.8	x	x	x	x	x	1.8	0.253	not T	not T		T	T/not T	not T		Pot T	Pot. T	PM - Pot T	PM - Pot T
309	14	76-74-4	Pentobarbital	C11H18N2O3	1.77115	1.89311	0.497918	0.497918	vM	M/vM	vM/M	P	P/vP	P	1.8	2.75	20.5	0.649	0.253	0.833	x	x	24.8	x	x	x	x	x	1.8	0.253	not T	not T		T	T/not T	not T		Pot T	Pot. T	PM - Pot T	PM - Pot T
310	32, 14, 33, 34	144-83-2	Sulfapyridine	C11H11N3O2S	0.397325	1.00071	0.0716114	0.0716114	vM	vM	vM	P	Pot. P/vP ++	P/Pot. P	20.8	6.17	246	10.4	0.066	4.54	x	x	733	x	x	x	x	x	6.17	0.066	not T	not T		T	T/not T	T	T	Pot T	Pot. T	PMT	PMT
311	32, 14, 33, 34	18559-94-9	Salbutamol	C13H21NO3	-1.66363	-2.356	0.0880917	-2.356	vM	vM	vM	P	Pot. P/vP ++	P/Pot. P	2.61	1.17	16.9	0.428	0.248	0.147	4210	x	421	x	x	x	x	x	1.17	0.147	not T	not T		T	T/not T	not T		Pot T	Pot. T	PM - Pot T	PM - Pot T
312	32, 14, 33, 34	66108-95-0	Iohexol	C19H26I3N3O9	-1.95083	-1.95082	-1.95154	-1.95154	vM	vM	vM	P	Pot. P/vP ++	P/Pot. P	3200	2600000	3200	2080	73400	2050	x	x	564000	x	x	x	x	x	3200	2050	not T	not T		Pot. T	not T	not T		Pot T	Pot. T	PM - Pot T	PM - Pot T
313	14, 33	131-57-7	Oxybezon	C14H12O3	3.3583	3.621	1.90637	1.90637	vM	M	vM/M	vP	P/vP	vP/P																										vMvP	vMvP
314	32, 14, 33, 34	144689-24-7	Olmesartan	C24H26N6O3	0.386294	2.40668	-0.796259	-0.796259	vM	vM	vM	P	Pot. P/vP ++	P/Pot. P	3.86	30.4	5.91	2.1	0.526	0.592	x	x	x	x	x	x	x	x	3.86	0.526	not T	not T		Pot. T	not T	not T		Pot T	Pot. T	PM - Pot T	PM - Pot T
315	32, 14, 33, 34	13674-87-8	TDIP	C9H15Cl6O4P	4.28002	4.28002	4.28002	4.28002	M	M	M	vP	Pot. P/vP ++	vP/P	3.59	0.0041	2.47	1.57	4.65	0.012	x	x	1.39	x	x	x	0.055	x	0.0041	0.012	not T	T	T	T	T	T	T	Pot T	Pot. T	PMT	PMT
316	14, 20	80-09-1	Bisphenol S	C12H10O4S	2.17072	2.32079	-0.16788	-0.16788	vM	vM	vM	vP	P/vP	vP/P																										vMvP	vMvP
317	32, 14, 33, 34	3622-84-2	n-Butylbenzenesulphonamide	C10H15NO2S	2.1266	2.12685	2.10261	2.10261	vM	vM	vM	vP	vP	vP																										vMvP	vMvP
318	32, 14, 33, 34	139-40-2	Propazine	C9H16ClN5	2.61354	2.22527	2.61417	2.22527	vM	vM	vM	P	Pot. P/vP ++	P/Pot. P	0.067	9.25	9.65	0.332	0.502	0.716	x	x	10.6	x	x	x	1.03	x	0.067	0.332	not T	T		T	T	not T		Pot T	Pot. T	PMT	PMT
319	32, 14, 33, 34	834-12-8	Ametryn	C9H17N5S	2.408	0.702143	2.59369	0.702143	vM	vM	vM	vP	P	vP/P																										vMvP	vMvP
320	32, 14, 33, 34	75-71-8	Dichlorodifluoromethane	CCl2F2	2.42142	2.42142	2.42142	2.42142	vM	vM	vM	P	Pot. P/vP ++	P/Pot. P	56.4	81.2	145	14.2	7.55	13.9	x	x	183	x	x	x	17.7	x	56.4	7.55	not T	not T		Pot. T	not T	not T		Pot T	Pot. T	PM - Pot T	PM - Pot T
321	32, 14, 33, 34	123-91-1	1,4-dioxane	C4H8O2	-0.093951	-0.093951	-0.093951	-0.093951	vM	vM	vM	vP	P	vP/P																										vMvP	vMvP
322	14	143-24-8	Tetraglyme	C10H22O5	-0.0633526	-0.0633526	-0.0633526	-0.0633526	vM	vM	vM	P	P/vP	P	9670	41300	96200	1360	1850	6760	x	x	119000	x	x	x	2030	x	9670	1360	not T	not T		T	T/not T	not T				PM - T?	Potential PMT
323	14	98-82-8	Isopropylbenzene	C9H12	3.21825	3.21825	3.21825	3.21825	vM	vM	vM	P	P/vP	P	2.6	3.2	6.3	1.46	0.453	0.565	x	x	6.26	x	x	x	1.65	x	2.6	0.453	not T	not T	T	T	T/not T	not T				PM - T?	Potential PMT
324	14	108-88-3	Toluene	C7H8	2.48667	2.48667	2.48667	2.48667	vM	vM	vM	not P	not P	not P																										not P	not PMT
325	14	95-63-6	1,2,4-Trimethylbenzene	C9H12	3.51351	3.51351	3.51351	3.51351	M	M	M	vP	not P	P/not P	3.08	2.22	7.7	1.13	0.329	0.392	x	x	4.27	x	x	x	1.26	x	2.22	0.329	not T	not T	T	T	T/not T	not T				M - P? - T?	Potential PMT
326	32, 14, 33, 34	56-23-5	Carbon tetrachloride	CCl4	2.9966	2.9966	2.9966	2.9966	vM	vM	vM	vP	Pot. P/vP ++	vP/P	26.4	30	41.4	7.58	3.27	5.19	x	x	63.9	x	x	x	9.09	x	26.4	3.27	not T	not T	T	T	T/not T	T	T	Pot T	Pot. T	PMT	PMT
327	32, 14, 33, 34	74-87-3	Chloromethane	CH3Cl	0.836015	0.836015	0.836015	0.836015	vM	vM	vM	not P	Pot. P/vP ++	P/not P	75.2	143	274	16.3	11	24.3	x	x	343	x	x	x	21.3	x	75.2	11	not T	not T	not T	T	T/not T	T	T	Pot T	Pot. T	MT - P?	Potential PMT
328	32, 14, 33, 34	156-60-5	trans-1,2-Dichloroethene	C2H2Cl2	1.7412	1.7412	1.7412	1.7412	vM	vM	vM	P	Pot. P/vP ++	P/Pot. P	22.8	15.8	19.6	4.94	0.095	8.51	x	x	13.8	x	x	x	x	x	13.8	0.095	not T	not T	not T	T	T/not T	not T		Pot T	Pot. T	PM - Pot T	PM - Pot T
329	14	107-07-3	2-Chlorethanol	C2H5ClO	0.145913	0.145913	0.145912	0.145912	vM	vM	vM	not P	not P	not P																										not P	not PMT
330	32, 14, 33, 34	126-86-3	Surfynol 104	C14H26O2	3.16769	3.16769	3.16766	3.16766	vM	vM	vM	P	P	P	8.44	14.7	13	4.87	0.911	0.592	x	x	x	x	x	x	x	x	8.44	0.592	not T	not T		T	T/not T	not T		Pot T	Pot. T	PM - Pot T	PM - Pot T
331	32, 14, 33, 34	78-51-3	(2-Butoxyethyl)phosphate	C18H39O7P	3.94455	3.94455	3.94455	3.94455	M	vM	vM/M	vP	Pot. P/vP ++	vP/P	9.49	0.0067	3.88	3.36	13.4	0.014	x	x	1.78	x	x	x	0.079	x	0.0067	0.014	not T	T	not T	Pot. T	T	not T		Pot T	Pot. T	PMT	PMT
332	14	74-95-3	Dibromomethane	CH2Br2	1.03939	1.03939	1.03939	1.03939	vM	vM	vM	P	P/vP	P	130	210	386	30.8	18.1	35.8	x	x	484	x	x	x	39.2	x	130	18.1	not T	not T		Tscreen	not T	T	T	Pot T	Pot. T	PMT	PMT
333	32, 14, 33, 34	76-05-1	Trifluoroacetate	C2HF3O2	-2.61918	-2.01679	-2.62047	-2.62047	vM	vM	vM	not P	Pot. P/vP ++	P/not P	4310	10200	20700	830	680	1720	x	x	25900	x	x	x	1120	x	4310	680	not T	not T		Pot. T	not T	not T		Pot T	Pot. T	M - Pot T - P?	Potential PMT
334	14, 20, 34	108-78-1	Melamine	C3H6N6	-2.45816	-2.58211	-1.24352	-2.58211	vM	vM	vM	vP	vP	vP																										vMvP	vMvP
335	14	288-13-1	Pyrazole	C3H4N2	0.27741	0.257654	0.277429	0.257654	vM	vM	vM	not P	P/vP	P/not P	26.5	65.7	304	1.01	1.13	0.354	x	x	x	x	x	x	x	x	26.5	0.354	not T	not T		T	T/not T	not T		Pot T	Pot. T	M - Pot T - P?	Potential PMT
336	14, 20	461-58-5	Cyanoguanidine	C2H4N4	-1.03265	-1.03265	-1.03265	-1.03265	vM	vM	vM	not P	P	P/not P	317	182	2230	80.1	10.3	411	x	x	x	x	x	x	x	x	182	10.3	not T	not T		Tscreen	not T	not T		Pot T	Pot. T	M - Pot T - P?	Potential PMT
337	14, 20, 34	102-06-7	1,3-Diphenylguanidine	C13H13N3	1.22921	1.21343	1.85162	1.21343	vM	vM	vM	vP	Pot. P/vP ++	vP/P	2.6	1.39	10.5	0.333	0.126	0.445	x	x	x	x	x	x	x	x	1.39	0.126	not T	not T	T	T	T/not T	not T		Pot T	Pot. T	PM - Pot T	PM - Pot T
338	14	102-76-1	Triacetin	C9H14O6	-0.515638	-0.515638	-0.515638	-0.515638	vM	vM	vM	not P	not P	not P																										not P	not PMT
339	14, 20	105-60-2	e-Caprolactam	C6H11NO	0.309528	0.309526	0.309528	0.309526	vM	vM	vM	not P	not P	not P																										not P	not PMT
340	14, 20, 34	108-80-5	Cyanuric acid	C3H3N3O3	-2.38766	-1.04681	-3.38824	-3.38824	vM	vM	vM	vP	Pot. P/vP ++	vP/P	0.187	31.8	63.6	0.849	2.18	4.77	x	x	46.9	x	x	x	2.54	x	0.187	0.849	not T	T	not T	Not T	T	not T		Pot T	Pot. T	PMT	PMT
341	14	120-18-3	Naphthalenesulfonic acid	C10H8O3S	-0.232769	-0.232609	-0.23277	-0.23277	vM	vM	vM	P	not P	P/not P	17200	99400	100	3000	2890	8230	x	x	130000	x	x	x	4190	x	100	2890	not T	not T		T	T/not T	not T				M - P? - T?	Potential PMT
342	14	121-57-3	Sulfanilic acid	C6H7NO3S	-2.04612	-0.97926	-2.05112	-2.05112	vM	vM	vM	P	P/vP	P	1060	200	86300	1570	1.67	4650	x	x	x	x	x	x	x	x	200	1.67	not T	not T	not T	T	T/not T	not T		Pot T	Pot. T	PM - Pot T	PM - Pot T
343	32, 14, 33, 34	1493-13-6	Trifluoromethansulfonic acid	C2BaF6O6S2	-1.22836	-1.22836	-1.22836	-1.22836	vM	vM	vM	P	Pot. P/vP ++	P/Pot. P	27500	95300	211000	4310	4900	15700	x	x	262000	x	x	x	6220	x	27500	4310	not T	not T		Pot. T	not T	not T		Pot T	Pot. T	PM - Pot T	PM - Pot T
344	14	15214-89-8	2-Acrylamido-2-methylpropanesulphonic acid	C7H12NNaO4S	-2.70927	-2.70778	-2.70928	-2.70928	vM	vM	vM	P	P	P	24.7	25900	10900	5.53	81.2	619	x	x	16900	x	x	x	1210	x	24.7	5.53	not T	not T		Tscreen	not T	T	T	Pot T	Pot. T	PMT	PMT
345	14	25321-41-9	Dimethylbenzene sulfonic acid	C8H10O3S	-0.195403	-0.195284	-0.195403	-0.195403	vM	vM	vM	P	not P	P/not P	17500	51900	111000	3000	2970	8630	x	x	138000	x	x	x	4220	x	17500	2970	not T	not T		Not T	not T	not T				not T	not PMT
346	32, 14, 33, 34	288-88-0	1,2,4-Triazole	C2H3N3	-0.409639	-0.420807	-0.45961	-0.45961	vM	vM	vM	not P	P	P/not P	40	487	97	5.19	76.4	2.45	x	x	14400	x	x	x	0.348	x	40	0.348	not T	not T		T	T/not T	not T		Pot T	Pot. T	M - Pot T - P?	Potential PMT
347	14	532-02-5	Sodium naphthalene-2-sulphonate	C10H7NaO3S	-0.232769	-0.232609	-0.23277	-0.23277	vM	vM	vM	P	no conclusion	P/not P	17200	135	105000	3000	2890	8230	x	x	130000	x	x	x	4190	x	135	2890	not T	not T		Tscreen	not T	not T		Pot T	Pot. T	M - Pot T - P?	Potential PMT
348	32, 14, 33, 34	56-93-9	Benzyltrimethyl ammonium	C10H16ClN	-2.24769	-2.24769	-2.24769	-2.24769	vM	vM	vM	vP	Pot. P/vP ++	vP/P	3330	11.94	25400	524	593	1900	x	x	31500	x	x	x	756	x	11.94	524	not T	not T		T	T/not T	not T		Pot T	Pot. T	PM - Pot T	PM - Pot T
349	32, 14, 33, 34	97-39-2	1,3-Di-o-tolylguanidine	C15H17N3	2.25298	2.24027	2.81303	2.24027	vM	vM	vM	vP	Pot. P/vP ++	vP/P	0.178	4.47	2.27	0.07	0.035	0.065	x	x	x	x	x	x	x	x	0.178	0.035	not T	T	not T	T	T/not T	not T		Pot T	Pot. T	PM - Pot T	PM - Pot T
350	32, 14, 33, 34	119-61-9	Benzophenone	C13H10O	3.4326	3.4326	3.4326	3.4326	vM	M	vM/M	vP	Pot. P/vP ++	vP/P	10.2	0.28	14.2	3.37	0.2	0.54	x	x	17.7	x	x	x	3.87	x	0.28	0.2	not T	T	not T	T	T/not T	not T		Pot T	Pot. T	PM - Pot T	PM - Pot T
351	14	791-28-6	Triphenyl phosphorus oxide	C18H15OP	4.7552	4.7552	4.7552	4.7552	not M	vM	not M/M	P	P/vP	vP/P	x	1.97	53.7	x	0.08	18.5	x	x	x	x	x	x	x	x	0.08	0.08	not T	T	not T	Tscreen	T/not T				Pot. T	P - Pot T - M?	Potential PMT
352	14	84-65-1	Anthraquinone	C14H8O2	2.91871	2.91871	2.91871	2.91871	vM	M	vM/M	not P	not P	not P																										not P	not PMT
353	14, 33	100-42-5	Styrene	C8H8	2.70995	2.70995	2.70995	2.70995	vM	vM	vM	not P	not P	not P																										not P	not PMT
354	14	96-76-4	2,4-Di-tert-butylphenol	C14H22O	4.75973	4.75979	4.75397	4.75397	not M	not M	not M																													not M	not PMT
355	14, 20	70-55-3	4-Methylbenzolsulfonamide	C7H9NO2S	1.09256	1.0927	1.07949	1.07949	vM	vM	vM	vP	not P	P/not P	27.4	383	334	10.8	42.6	2.72	x	x	266	x	x	x	x	x	27.4	2.72	not T	not T	not T	T	T/not T	not T		Pot T	Pot. T	M - Pot T - P?	Potential PMT
356	14	75-27-4	Bromodichloromethane	CHBrCl2	1.97567	1.97567	1.97567	1.97567	vM		vM	vP		vP																										vMvP	vMvP
357	14	124-48-1	Dibromochloromethane	CHBr2Cl	2.12605	2.12605	2.12605	2.12605	vM		vM	P		P	117	176	318	28.7	15.9	30.1	x	x	400	x	x	x	36.1	x	117	15.9	not T	not T	not T		not T	T	T	Pot T	Pot. T	PMT	PMT
358	14	603-52-1	Ethyl N,N-diphenylcarbamate	C15H15NO2	3.70908	3.70908	3.70908	3.70908	M		M	P		P	0.171	0.339	0.388	0.163	0.063	0.041	x	x	x	x	x	x	x	x	0.171	0.041	not T	T			T	not T		Pot T	Pot. T	PMT	PMT
359	14	140-08-9	(2-Chlorethyl)phosphate	C6H12Cl3O3P	3.0167	3.0167	3.0167	3.0167	vM		vM	P		P	206	333	615	48.7	28.6	56.9	x	x	772	x	x	x	61.9	x	206	28.6	not T	not T			not T	T	T	Pot T	Pot. T	PMT	PMT
360	14	56038-13-2	Sucralose	C12H19Cl3O8	-0.465065	-0.465059	-0.465595	-0.465595	vM		vM	not P		not P																										not P	not PMT
361	14	501-52-0	Hydrocinnamic acid	C9H10O2	-0.194515	1.98126	-1.40157	-1.40157	vM		vM	not P		not P																										not P	not PMT
362	14, 33	25013-16-5	Butylated hydroxyanisole	C11H16O2	3.05695	3.05707	3.04572	3.04572	vM		vM	not P		not P																										not P	not PMT
363	14	96-12-8	Dibromochloropropane	C3H5Br2Cl	2.59575	2.59575	2.59575	2.59575	vM		vM	P		P	27.7	28.6	47.4	8.34	3.33	4.99	x	x	59.9	x	x	x	9.86	x	27.7	3.33	not T	not T	not T		not T	T	T	Pot T	Pot. T	PMT	PMT
364	14	76-99-3	Molinate	C21H27NO	2.90423	1.51617	4.64377	1.51617	vM		vM	P		P	0.172	0.344	2.24	0.069	0.036	0.061	x	x	x	x	x	x	x	x	0.172	0.036	not T	T			T	not T		Pot T	Pot. T	PMT	PMT
365	14	56070-16-7	Terbufos-sulfon	C9H21O4PS3	2.30747	2.30747	2.30747	2.30747	vM		vM	P		P	11.2	0.0025	1.1	1.07	0.001	0.031	x	x	x	x	x	x	x	x	0.0025	0.001	T	T			T	not T		Pot T	Pot. T	PMT	PMT
366	32, 14	108-60-1	Bis(2-chloroisopropyl)ether	C6H12Cl2O	2.28668	2.28668	2.28668	2.28668	vM		vM	vP		vP																										vMvP	vMvP
367	14	2706-90-3	PFPeA	C5HF9O2	-0.518235	-0.277702	-0.518553	-0.518553	vM		vM	P		P	254	250	409	78.4	30	43.6	x	x	517	x	x	x	91.9	x	250	30	not T	not T			not T	not T		Pot T	Pot. T	PM - Pot T	PM - Pot T
368	14	27619-97-2	6:2FTSA	C8H5F13O3S	1.54403	1.54405	1.54403	1.54403	vM		vM	P		P	521	544	901	156	62.8	94.6	x	x	1140	x	x	x	185	x	521	62.8	not T	not T			not T	not T		Pot T	Pot. T	PM - Pot T	PM - Pot T
369	14	307-24-4	PFHxA	C6HF11O2	0.182111	0.205981	0.182086	0.182086	vM		vM	P		P	104	79.3	122	36.8	11.3	14	x	x	155	x	x	x	41.4	x	79.3	11.3	not T	not T			not T	T	T	Pot T	Pot. T	PMT	PMT
370	14	375-22-4	PFBA	C4HF7O2	-1.21749	-0.526512	-1.21918	-1.21918	vM		vM	P		P	597	761	1320	161	76.8	131	x	x	1670	x	x	x	197	x	597	76.8	not T	not T			not T	not T		Pot T	Pot. T	PM - Pot T	PM - Pot T
371	14, 33	375-85-9	PFHpA	C7H4F13NO2	0.88273	0.883483	0.882729	0.882729	vM		vM	P		P	41.4	24.5	35.4	16.9	4.15	4.37	x	x	45.2	x	x	x	18.2	x	24.5	4.15	not T	not T			not T	T	T	Pot T	Pot. T	PMT	PMT
372	14	3871-99-6	PFHxS	C6F13KO3S	1.65214	1.65215	1.65214	1.65214	vM		vM	P		P	220	190	301	73.2	25	33.4	x	x	382	x	x	x	84	x	190	25	not T	not T			not T	not T		Pot T	Pot. T	PM - Pot T	PM - Pot T
373	14	67906-42-7	PFDS	C10H4F21NO3S	4.45471	4.45472	4.45471	4.45471	M		M	P		P	0.154	0.037	0.042	0.103	0.011	0.0068	x	x	0.055	x	x	x	0.095	x	0.037	0.0068	T	T			T	not T		Pot T	Pot. T	PMT	PMT
374	14	914637-49-3	5:3FTCA	C8H5F11O2	0.175458	0.62058	0.174688	0.174688	vM		vM	P		P	23.6	12.4	17.4	10.3	2.28	2.23	x	x	22.3	x	x	x	10.8	x	12.4	2.23	not T	not T			not T			Pot T	Pot. T	PM - Pot T	PM - Pot T
375	14, 33	754-91-6	FOSA	C8H2F17NO2S	3.91279	4.30387	3.91202	3.91202	M		M	P		P	0.073	0.082	0.15	0.25	0.055	0.01	x	x	0.262	x	x	x	x	x	0.073	0.01	T	T			T	not T		Pot T	Pot. T	PMT	PMT
376	14	375-92-8	PFHpS	C7HF15O3S	2.35279	2.35279	2.35279	2.35279	vM		vM	P		P	85.4	57.1	85	32.5	8.9	10.1	x	x	108	x	x	x	35.8	x	57.1	8.9	not T	not T			not T	not T		Pot T	Pot. T	PM - Pot T	PM - Pot T
377	14	2706-91-4	PFPeS	C5HF11O3S	0.951501	0.951506	0.951501	0.951501	vM		vM	P		P	560	625	1050	162	69	108	x	x	1330	x	x	x	194	x	560	69	not T	not T			not T	not T		Pot T	Pot. T	PM - Pot T	PM - Pot T
378	14	106266-06-2	Risperidone	C23H27FN4O2	0.862973	-1.57933	2.42912	-1.57933	vM		vM	P		P	0.688	1.18	8.29	0.259	0.114	0.285	x	x	x	x	x	x	x	x	0.688	0.114	not T	T			T	not T		Pot T	Pot. T	PMT	PMT
379	14	125-33-7	Primidone	C12H14N2O2	1.11829	1.1183	1.11707	1.11707	vM		vM	P		P	45.9	710	602	16.7	73.5	4.49	x	x	463	x	x	x	x	x	45.9	4.49	not T	not T			not T	not T		Pot T	Pot. T	PM - Pot T	PM - Pot T
380	14	1401-69-0	Tylosin	C46H77NO17	0.873661	-1.13712	2.21198	-1.13712	vM		vM	P		P	81.2	79.1	159	24.9	1.48	36.1	x	x	x	x	x	x	x	x	79.1	1.48	not T	not T			not T	T	T	Pot T	Pot. T	PMT	PMT
381	14	14698-29-4	Oxolinic acid	C13H11NO5	-0.264289	1.33573	-1.91479	-1.91479	vM		vM	not P		not P																										not P	not PMT
382	14	154-21-2	Lincomycin	C18H37ClN2O7S	-1.32995	-3.69126	-0.355808	-3.69126	vM		vM	P		P	124	33	1040	35.8	6.88	15.2	x	x	1770	x	x	x	x	x	33	6.88	not T	not T			not T	not T		Pot T	Pot. T	PM - Pot T	PM - Pot T
383	14	1672-58-8	4-Formylaminoantipyrine	C12H13N3O2	0.105114	0.105107	0.105031	0.105031	vM		vM	P		P	1.69	4.51	3.13	0.185	1.44	6.74	x	x	715	x	x	x	56.3	x	1.69	0.185	not T	not T			not T	T	T	Pot T	Pot. T	PMT	PMT
384	14	22071-15-4	Ketoprofen	C16H14O3	0.637747	3.24982	0.0949367	0.0949367	vM		vM	P		P	179	164	264	57.7	20.7	28.8	x	x	334	x	x	x	66.9	x	164	20.7	not T	not T			not T	not T		Pot T	Pot. T	PM - Pot T	PM - Pot T
385	14	2465-59-0	Oxipurinol	C5H4N4O2	-2.46202	-1.67818	-3.64714	-3.64714	vM		vM	P		P	8.23	234	185	1.8	4.01	1.12	x	x	x	x	x	x	x	x	8.23	1.12	not T	not T			not T	not T		Pot T	Pot. T	PM - Pot T	PM - Pot T
386	14	25812-30-0	Gemfibrozil	C15H22O3	1.85187	4.24887	0.896938	0.896938	vM		vM	not P		not P																										not P	not PMT
387	14	29122-68-7	Atenolol	C14H22N2O3	-2.14012	-2.81537	-0.325221	-2.81537	vM		vM	P		P	136	103	1100	38	6.75	15.2	x	x	1930	x	x	x	x	x	103	6.75	not T	not T	not T		not T	not T		Pot T	Pot. T	PM - Pot T	PM - Pot T
388	28, 14	51384-51-1	Metoprolol	C15H25NO3	-0.806489	-1.48173	1.00841	-1.48173	vM		vM	P		P	8.31	8.8	100	2.69	0.745	5.29	x	x	x	x	x	x	x	x	8.31	0.745	not T	not T			not T	not T		Pot T	Pot. T	PM - Pot T	PM - Pot T
389	14, 33	3930-20-9	Sotalol	C12H20N2O3S	-2.4676	-3.19236	-0.696306	-3.19236	vM		vM	P		P	73	60.8	617	21.1	4.15	9.1	x	x	1040	x	x	x	x	x	60.8	4.15	not T	not T			not T	not T		Pot T	Pot. T	PM - Pot T	PM - Pot T
390	14	42399-41-7	Diltiazem	C22H26N2O4S	1.52593	-0.690708	2.66662	-0.690708	vM		vM	P		P	2.15	3.13	15	0.763	0.281	0.514		2.42	27.6			0.134			2.15	0.134	not T	not T	not T		not T	not T		Pot T	Pot. T	PM - Pot T	PM - Pot T
391	14	443-48-1	Metronidazol	C6H9N3O3	-0.459353	-0.499315	-0.459311	-0.499315	vM		vM	P		P	6.92	180	100	2.7	3.08	0.949		14.6							6.92	0.949	not T	not T			not T	T	T	Pot T	Pot. T	PMT	PMT
392	14	479-92-5	Propyphenazone	C14H18N2O	2.34611	2.34579	2.34611	2.34579	vM		vM	P		P	0.725	1.8	0.706	0.09	0.295	0.914		17.9				2.98	8.12		0.706	0.09	not T	T			T	T	T	Pot T	Pot. T	PMT	PMT
393	14	486-56-6	Cotinine	C10H12N2O	0.208245	-0.430064	0.210611	-0.430064	vM		vM	P		P	64.5	1220	973	19.8	109	6.13		26.4	704			13			26.4	6.13	not T	not T			not T	not T		Pot T	Pot. T	PM - Pot T	PM - Pot T
394	14	525-66-6	Propranolol	C16H21NO2	0.01855	-0.656696	1.83345	-0.656696	vM		vM	P		P	1.85	0.8	11.4	0.647	0.227	0.951									0.8	0.227	not T	T	not T		T/not T	not T		Pot T	Pot. T	PM - Pot T	PM - Pot T
395	14	57-53-4	Meprobamate	C9H18N2O4	0.927253	0.927253	0.927253	0.927253	vM		vM	P		P	133	266	115	24.5	243	10.7		301	186			176000	22.1		115	10.7	not T	not T			not T	T	T	Pot T	Pot. T	PMT	PMT
396	14	54910-89-3	Fluoxetine	C17H18F3NO	1.50422	0.932389	3.30819	0.932389	vM		vM	P		P	0.079	0.175	1.08	0.033	0.019	0.025									0.079	0.019	not T	T	T		T	not T		Pot T	Pot. T	PMT	PMT
397	14	60142-96-3	Gabapentin	C9H17NO2	-1.27303	-1.75673	-1.31805	-1.75673	vM		vM	not P		not P																										not P	not PMT
398	14	60166-93-0	Iopamidol	C17H22I3N3O8	-0.742976	-0.742935	-0.746965	-0.746965	vM		vM	P		P	3320	152000	93600	477	7250	278		1120	51400			2560			1120	278	not T	not T			not T	not T		Pot T	Pot. T	PM - Pot T	PM - Pot T
399	14	604-75-1	Oxazepam	C15H11ClN2O2	2.92317	2.92328	2.91277	2.91277	vM		vM	P		P	6.13	41.6	44.9	4.51	7.75	0.675		3.12	44.6			0.263			3.12	0.263	not T	not T			not T	not T		Pot T	Pot. T	PM - Pot T	PM - Pot T
400	14	611-59-6	1,7-Dimethylxanthine	C7H8N4O2	0.240238	0.240285	0.235238	0.235238	vM		vM	P		P	0.013	100	640	1.754	5.55	1.49		26.7							0.013	1.49	not T	T			T	not T		Pot T	Pot. T	PMT	PMT
401	14, 33	439-14-5	Diazepam	C16H13ClN2O	3.07605	3.04129	3.07609	3.04129	vM		vM	P		P	3.55	19.8	22.6	3.08	4.24	0.402		1.89	23.9			0.113			1.89	0.113	not T	not T			not T	not T		Pot T	Pot. T	PM - Pot T	PM - Pot T
402	14	6493-05-6	Pentoxifylline	C13H18N4O3	0.232206	0.232203	0.232206	0.232203	vM		vM	P		P	0.022	70.5	273	0.0057	2029	0.864		10.6							0.022	0.0057	T	T			T	not T		Pot T	Pot. T	PMT	PMT
403	14	657-24-9	Metformin	C4H11N5	-3.66437	-3.66486	-3.61818	-3.66486	vM		vM	P		P	4620	1930	27700	1040	93.7	8360									1930	93.7	not T	not T			not T	not T		Pot T	Pot. T	PM - Pot T	PM - Pot T
404	14, 33	723-46-6	Sulfamethoxazole	C10H11N3O3S	0.144823	0.783882	-0.147544	-0.147544	vM		vM	P		P	21.8	6.43	267	11.1	0.068	5		31.3	799			13.6			6.43	0.068	not T	not T	not T		not T	T	T	Pot T	Pot. T	PMT	PMT
405	14	73334-07-3	Iopromide	C18H24I3N3O8	-0.44493	-0.444898	-0.448218	-0.448218	vM		vM	P		P	16600	1350000	10000	1460	42900	1280		4970	324000			30700			4970	1280	not T	not T	not T		not T	not T		Pot T	Pot. T	PM - Pot T	PM - Pot T
406	14	738-70-5	Trimethoprim	C14H18N4O3	0.918155	-0.181052	1.27794	-0.181052	vM		vM	P		P	2.68	4.53	212	0.771	0.069	3.59		111				9.95			2.68	0.069	not T	not T			not T	T	T	Pot T	Pot. T	PMT	PMT
407	14	83-07-8	4-Aminoantipyrine	C11H13N3O	0.334967	0.334916	0.334967	0.334916	vM		vM	P		P	2.03	5.53	4.74	0.211	2.25	12.3		1140				702	100		2.03	0.211	not T	not T			not T	T	T	Pot T	Pot. T	PMT	PMT
408	14	882-09-7	Clofibric acid	C10H11ClO3	-0.376012	2.1796	-0.626891	-0.626891	vM		vM	not P		not P																										not P	not PMT
409	14	28721-07-5	Oxcarbazepine	C15H12N2O2	1.81818	1.81818	1.81815	1.81815	vM		vM	P		P	0.758	210	381	0.271	9.29	8.26		59.6	58.7			15.6	2.29		0.758	0.271	not T	T			T	not T		Pot T	Pot. T	PMT	PMT
410	14	551-92-8	Dimetridazole	C5H7N3O2	0.23074	0.181961	0.230791	0.181961	vM		vM	P		P	2.04	38.4	79.1	0.868	0.66	0.288		2.99							2.04	0.288	not T	not T			not T	T	T	Pot T	Pot. T	PMT	PMT
411	14	74-11-3	4-Chlorobenzoic acid	C7H5ClO2	-0.599605	1.96674	-1.27773	-1.27773	vM		vM	not P		not P																										not P	not PMT
412	14	15935-54-3	Carboxyibuprofen	C13H16O4	-2.35537	2.42821	-4.19827	-4.19827	vM		vM	P		P	861	1170	2070	224	113	201		1970	2600			172	277		861	113	not T	not T			not T			Pot T	Pot. T	PM - Pot T	PM - Pot T
413	14	83-15-8	n-Acetyl-4-aminoantipyrin	C13H15N3O2	0.153812	0.153806	0.153697	0.153697	vM		vM	P		P	2.53	6.91	6.05	0.261	2.88	16		68.3	2110			51.3			2.53	0.261	not T	not T			not T	T	T	Pot T	Pot. T	PMT	PMT
414	14	483-63-6	Crotamiton	C13H17NO	3.08818	3.08817	3.08818	3.08817	vM		vM	vP		vP																										vMvP	vMvP
415	14	125-40-6	Butabarbital	C10H16N2O3	1.32659	1.44854	0.0533504	0.0533504	vM		vM	P		P	0.017	12.2	57.6	0.0044	2.68	0.347									0.017	0.0044	T	T			T	not T		Pot T	Pot. T	PMT	PMT
416	14	72-44-6	Methaqualone	C16H14N2O	3.1685	3.16786	3.1685	3.16786	vM		vM	P		P	0.302	0.727	1.06	0.539	0.284	0.039		0.193	1.46			0.0027			0.193	0.0027	T	T			T	not T		Pot T	Pot. T	PMT	PMT
417	14	2078-54-8	Propofol	C12H18O	4.15965	4.1597	4.15524	4.15524	M		M	vP		vP	0.188	1.77	2.01	0.579	0.255	0.233	0.223	0.424	1.28						0.188	0.233	not T	T			T	not T				PMT	PMT
418	14	54-31-9	Furosemide	C12H11ClN2O5S	-0.934821	1.55516	-1.80778	-1.80778	vM		vM	P		P	71.4	486	524	52.4	90.4	7.86		36.4	521			3.08			36.4	3.08	not T	not T			not T	T	T	Pot T	Pot. T	PMT	PMT
419	14	49562-28-9	Fenofibric acid	C20H21ClO4	5.27776	5.27776	5.27776	5.28	not M		not M																													not M	not PMT
420	14, 33	137-58-6	Lidocaine	C14H22N2O	2.01876	-0.465904	2.8189	-0.465904	vM		vM	P		P	7.71	8.64	75.4	2.49	0.683	1.36		6.14	108			0.934			6.14	0.683	not T	not T			not T	not T		Pot T	Pot. T	PM - Pot T	PM - Pot T
421	14, 33	70288-86-7	Ivermectine	C95H146O28	5.82574	5.82575	5.8256	5.8256	not M		not M																													not M	not PMT
422	14	27203-92-5	Tramadol	C16H25NO2	0.238895	-1.04352	2.01829	-1.04352	vM		vM	P		P	0.959	1.47	10.2	0.347	0.135	0.445									0.959	0.135	not T	T			T	not T		Pot T	Pot. T	PMT	PMT
423	14	28179-44-4	Ioxithalamic acid	C12H10I3N2NaO5	-1.47041	0.175315	-1.49012	-1.49012	vM		vM	P		P	1880	32800	26800	618	3120	181		783	19900			336			783	181	not T	not T			not T	not T		Pot T	Pot. T	PM - Pot T	PM - Pot T
424	14	50-36-2	Cocaine	C17H21NO4	0.439676	-1.20007	2.05148	-1.20007	vM		vM	not P		not P																										not P	not PMT
425	14	90357-06-5	Bicalutamide	C18H14F4N2O4S	2.70929	2.7093	2.70858	2.70858	vM		vM	P		P	9.54	65.5	70.5	6.94	12.2	1.05		4.85	69.8			0.417			4.85	0.417	not T	not T			not T	T	T	Pot T	Pot. T	PMT	PMT
426	14	84057-84-1	Lamotrigine	C9H7Cl2N5	1.89383	0.0701402	1.92618	0.0701402	vM		vM	P		P	1.93	3.05	126	0.572	0.054	1.92		62				4.68			1.93	0.054	not T	not T			not T	T	T	Pot T	Pot. T	PMT	PMT
427	14	22083-74-5	Nicotine	C10H14N2	-0.420852	-2.32085	1.02342	-2.32085	vM		vM	P		P	15.6	0.2	4.86	4.77	0.02	1.81									0.2	0.02	not T	T	T		T	not T		Pot T	Pot. T	PMT	PMT
428	14	72-14-0	Sulfathiazole	C9H9N3O2S2	0.691542	0.96987	0.0595699	0.0595699	vM		vM	P		P	18.4	5.66	190	8.56	0.061	3.24		23.3	552			8.21			5.66	0.061	not T	not T	not T		not T	T	T	Pot T	Pot. T	PMT	PMT
429	14	122-11-2	Sulfadimethoxine	C12H14N4O4S	0.967457	1.25611	0.343999	0.343999	vM		vM	P		P	15.8	5.24	116	0.059	1.63	3.47		15.4	316			3.61	15.4		5.24	0.059	not T	not T	not T		not T	T	T	Pot T	Pot. T	PMT	PMT
430	14	144-82-1	Sulfamethizole	C9H10N4O2S2	-0.169387	0.209749	-0.711805	-0.711805	vM		vM	P		P	24.6	7.16	317	12.9	0.075	6.13		36.7	959			17			7.16	0.075	not T	not T			not T	T	T	Pot T	Pot. T	PMT	PMT
431	14	127-79-7	Sulfamerazine	C11H12N4O2S	0.261205	0.513899	-0.392709	-0.392709	vM		vM	P		P	28.1	7.89	421	16.1	0.082	8.83		47	1310			26			7.89	0.082	not T	not T			not T	T	T	Pot T	Pot. T	PMT	PMT
432	14	80-35-3	Sulfamethoxypyridazine	C11H12N4O3S	0.145838	0.460777	-0.454332	-0.454332	vM		vM	P		P	30	8.43	454	17.3	0.087	9.57		50.6	1410			28.3			8.43	0.087	not T	not T			not T	T	T	Pot T	Pot. T	PMT	PMT
433	14	127-69-5	Sulfisoxazole	C11H13N3O3S	-0.0462153	0.718326	-0.210185	-0.210185	vM		vM	P		P	15.2	4.91	124	6.17	0.055	1.85		16	344			4.27			4.91	0.055	not T	not T			not T	T	T	Pot T	Pot. T	PMT	PMT
434	14	100-90-3	N4-acetylsulfamethazine	C14H16N4O3S	0.414393	0.716132	-0.201362	-0.201362	vM		vM	P		P	22.9	239	228	11.6	32.8	2.37		10.6	198			1.89			10.6	1.89	not T	not T			not T	T	T	Pot T	Pot. T	PMT	PMT
435	14	76-57-3	Codeine	C18H21NO3	-0.83179	-2.1497	0.935118	-2.1497	vM		vM	P		P	0.819	18.8	9.24	5.73	1.43	4.79									0.819	1.43	not T	T			T	not T		Pot T	Pot. T	PMT	PMT
436	14	61-68-7	Mefenamic acid	C15H15NO2	2.42419	5.0357	1.87928	1.87928	vM		vM	P		P	4.51	1.73	2.25	2.32	0.392	0.315		0.233	2.89			0.0076	2.32		0.233	0.0076	T	T	T		T	not T		Pot T	Pot. T	PMT	PMT
437	14	57-27-2	Morphine	C17H31NO12S	-0.983149	-2.29569	0.744706	-2.29569	vM		vM	P		P	1.33	38.9	12.8	10.1	2.79	10.6	3880	89.3	433						1.33	2.79	not T	not T			not T	not T		Pot T	Pot. T	PM - Pot T	PM - Pot T
438	14	519-09-5	Benzoylecgonine	C16H19NO4	-0.595358	-0.641011	-0.684706	-0.684706	vM		vM	P		P	12000	6810	33500	3030	384	5050		314000	62400			20000000000	4920		6810	384	not T	not T			not T	not T		Pot T	Pot. T	PM - Pot T	PM - Pot T
439	14	41859-67-0	Bezafibrate	C19H20ClNO4	0.972943	3.59177	0.466911	0.466911	vM		vM	P		P	4.87	12.2	17.6	8.4	4.62	0.618		3.08	23.9			0.046			3.08	0.046	not T	not T			not T	T	T	Pot T	Pot. T	PMT	PMT
440	14	78649-41-9	Iomeprol (iomeron)	C17H22I3N3O8	-1.44764	-1.44763	-1.44835	-1.44835	vM		vM	P		P	3200	144000	89300	465	6960	268		1080	49300			2420			1080	268	not T	not T			not T	not T		Pot T	Pot. T	PM - Pot T	PM - Pot T
441	14	59277-89-3	Aciclovir	C8H11N5O3	-1.03201	-1.07297	-1.03238	-1.07297	vM		vM	P		P	54.7	2480	48300	18.3	42.3	7.12		216	25200			1510			54.7	7.12	not T	not T			not T	not T		Pot T	Pot. T	PM - Pot T	PM - Pot T
442	14	519-65-3	AMDOPH	C13H17N3O3	0.0855765	0.0855765	0.0855765	0.0855765	vM		vM	P		P	3.82	10.7	11.9	0.374	5.87	38.6		168	6360			222	306		3.82	0.374	not T	not T			not T	T	T	Pot T	Pot. T	PMT	PMT
443	14	479-92-5	4-Isopropylantipyrine	C14H18N2O	2.34611	2.34579	2.34611	2.34579	vM		vM	P		P	0.725	1.8	0.706	0.09	0.295	0.914		17.9				2.98	8.12		0.706	0.09	not T	T			T	T	T	Pot T	Pot. T	PMT	PMT
444	14	58955-93-4	10,11-Dihydroxy-10,11–dihydrocarbamazepine	C15H14N2O3	0.812744	0.812745	0.812682	0.812682	vM		vM	P		P	2.57	4630	4910	0.888	99.8	87.2		867	263			682	7.96		2.57	0.888	not T	not T			not T			Pot T	Pot. T	PM - Pot T	PM - Pot T
445	14	141-83-3	Guanylurea	C4H14N8O6S	-3.93055	-3.99716	-2.81196	-3.99716	vM		vM	P		P	362	209	2550	91.8	12	465									209	12	not T	not T			not T	not T		Pot T	Pot. T	PM - Pot T	PM - Pot T
446	14	50-06-6	Phenobarbital	C12H12N2O3	1.17187	1.40602	-0.206504	-0.206504	vM		vM	vP		vP																										vMvP	vMvP
447	14	61566-34-5	Ibuprofen methyl ester	C14H20O2	3.98945	3.98945	3.98945	3.98945	M		M	not P		not P																										not P	not PMT
448	14	1014-69-3	Desmetryn	C8H15N5S	2.04116	0.341499	2.23673	0.341499	vM		vM	P		P	0.103	15.4	19.7	0.501	0.897	1.47		4.52	19.1			0.666	1.54		0.103	0.501	not T	T			T	T	T	Pot T	Pot. T	PMT	PMT
449	14, 33	116-06-3	Aldicarb	C7H14N2O2S	1.27564	1.27379	1.27564	1.27379	vM		vM	P		P	0.349	0.41	0.06	0.019	0.01	0.11			0.17				0.258		0.06	0.01	T	T	T		T	not T		Pot T	Pot. T	PMT	PMT
450	14	120-36-5	Dichlorprop	C9H8Cl2O3	-0.345003	1.98321	-0.457754	-0.457754	vM		vM	P		P	157	142	227	50.9	18.1	24.9		106	288			6.75	58.8		106	6.75	not T	not T			not T	not T		Pot T	Pot. T	PM - Pot T	PM - Pot T
451	14	15545-48-9	Chlortoluron	C10H13ClN2O	2.44223	2.44223	2.44222	2.44222	vM		vM	P		P	0.176	5.96	19.8	0.065	0.592	0.537		2.71	9.95			0.206	0.517		0.176	0.065	not T	T	not T		T/not T	T	T	Pot T	Pot. T	PMT	PMT
452	14	1563-66-2	Carbofuran	C12H15NO3	2.05001	2.05001	2.05001	2.05001	vM		vM	P		P	2.59	0.02	0.38	0.479	0.00062	0.09			0.03				0.0039		0.02	0.00062	T	T	T		T	not T		Pot T	Pot. T	PMT	PMT
453	14	1610-17-9	Atraton	C9H17N5O	1.76926	0.12771	1.80974	0.12771	vM		vM	P		P	0.068	9.6	10.5	0.338	0.529	0.777		2.42	11.2			0.262	1.05		0.068	0.262	not T	T			T	T	T	Pot T	Pot. T	PMT	PMT
454	14	18691-97-9	Methabenzthiazuron	C10H11N3OS	1.78963	1.78962	1.78963	1.78962	vM		vM	P		P	0.172	5.27	18	0.064	0.544	0.494		2.45	9.59			0.175	0.505		0.172	0.064	not T	T			T	not T		Pot T	Pot. T	PMT	PMT
455	14, 33	298-00-0	Parathion-methyl	C8H10NO5PS	2.60159	2.60159	2.60159	2.60159	vM		vM	P		P	5.3	0.00014	3.7	3.32	0.00012	0.34		0.0008	12			0.00066			0.00014	0.00012	T	T	T		T	T	T	Pot T	Pot. T	PMT	PMT
456	14	3060-89-7	Metobromuron	C9H11BrN2O2	2.24462	2.24462	2.24429	2.24429	vM		vM	P		P	0.227	8.47	27.4	0.084	0.811	0.734		3.77	13			0.303	0.668		0.227	0.084	not T	T	not T		T/not T	T	T	Pot T	Pot. T	PMT	PMT
457	14, 33	330-55-2	Linuron	C9H10Cl2N2O2	2.68395	2.68396	2.68348	2.68348	vM		vM	vP		vP																										vMvP	vMvP
458	14, 33	333-41-5	Diazinon	C12H21N2O3PS	4.19139	3.78875	4.19205	3.78875	M		M	vP		vP	1.37	0.00068	0.09	0.995	0.00031	0.042			0.15			0.00014	0.00587		0.00068	0.00014	T	T	T		T	not T		Pot T	Pot. T	PMT	PMT
459	14, 33	51218-45-2	Metolachlor	C15H22ClNO2	3.45338	3.45338	3.45338	3.45338	vM		vM	P		P	0.01	4.9	1.75	0.0007	6.8	0.373		4.49	9.8				1.5		0.01	0.0007	T	T	T		T	T	T	Pot T	Pot. T	PMT	PMT
460	14	51235-04-2	Hexazinone	C12H20N4O2	1.36911	1.35601	1.36912	1.35601	vM		vM	P		P	0.0068	151.6	274	0.004	0.39	24.6	0.01	19.2	66.5			5.33	3.94		0.0068	0.004	T	T	T		T	not T		Pot T	Pot. T	PMT	PMT
461	14, 33	5915-41-3	Terbuthylazine	C9H16ClN5	2.47753	2.08755	2.47817	2.08755	vM		vM	P		P	0.0032	0.1	3.4	0.0006	0.474	0.668	0.03	2.08	10			0.201	0.99		0.0032	0.0006	T	T	T		T	T	T	Pot T	Pot. T	PMT	PMT
462	14	6190-65-4	Desethylatrazine	C6H10ClN5	1.53806	1.01982	1.53908	1.01982	vM		vM	P		P	0.337	2.22	28.2	1.52	0.027	0.311		11.3	90.1			0.509	4.5		0.337	0.027	not T	T			T	T	T	Pot T	Pot. T	PMT	PMT
463	14, 33	67129-08-2	Metazachlor	C14H16ClN3O	2.97888	2.96945	2.97889	2.96945	vM		vM	P		P	0.022	10.8	5.16	0.0049	0.186	0.134		0.792	13.9				3.87		0.022	0.0049	T	T			T	T	T	Pot T	Pot. T	PMT	PMT
464	14	67564-91-4	Fenpropimorph	C20H33NO	3.67085	1.71338	5.05513	1.71338	vM		vM	P		P	0.32	2.3	0.291	0.0085	0.0064	0.0049									0.291	0.0049	T	T			T	not T		Pot T	Pot. T	PMT	PMT
465	14, 33	7287-19-6	Prometryn	C10H19N5S	2.83419	1.12277	3.01041	1.12277	vM		vM	P		P	0.008	18.5	2.9	0.194	0.238	0.86	0.0076	0.911	5.1			0.057	0.611		0.0076	0.057	not T	T	T		T	not T		Pot T	Pot. T	PMT	PMT
466	14	841-06-5	Methoprotryn	C11H21N5OS	2.06536	0.3588	2.24989	0.3588	vM		vM	P		P	0.1	14.4	16.6	0.493	0.808	1.23		3.81	17.2			0.458	1.52		0.1	0.458	not T	T	T		T	not T		Pot T	Pot. T	PMT	PMT
467	14	93-72-1	2,4,5-TP (Fenoprop)	C9H7Cl3O3	0.212372	2.35159	0.145717	0.145717	vM		vM	P		P	64.4	45.6	68.7	23.8	6.84	8.06		20.8	87.4			1.09	26.4		20.8	1.09	not T	not T	T		T/not T	not T		Pot T	Pot. T	PM - Pot T	PM - Pot T
468	14	93-76-5	2,4,5-T	C8H5Cl3O3	-0.373296	1.65515	-0.423241	-0.423241	vM		vM	P		P	119	98.5	154	40.3	13.3	17.3		61.9	196			3.68	46		61.9	3.68	not T	not T	T		T/not T	not T		Pot T	Pot. T	PM - Pot T	PM - Pot T
469	14, 33	94-74-6	MCPA	C9H9ClO3	-0.867705	1.68491	-1.11506	-1.11506	vM		vM	vP		vP																										vMvP	vMvP
470	14, 33	94-75-7	2,4 D (2,4-Dichlorophenoxyacetic acid)	C8H6Cl2O3	-0.941945	1.28685	-1.02687	-1.02687	vM		vM	vP		vP																										vMvP	vMvP
471	14	94-82-6	2,4-DB (4-(2,4-dichlorophenoxy)butyric acid)	C10H10Cl2O3	-0.144096	2.46645	-0.496618	-0.496618	vM		vM	not P		not P																										not P	not PMT
472	14	131341-86-1	Fludioxonil	C12H6F2N2O2	3.57243	3.57243	3.57243	3.57243	M		M	not P		not P																										not P	not PMT
473	14, 33	60207-90-1	Propiconazole	C15H17Cl2N3O2	4.32552	4.322	4.32552	4.322	M		M	P		P	0.737	4.8	0.83	0.45	0.32	0.014		0.439	4.17			0.083	0.2		0.439	0.014	not T	T	T		T	not T		Pot T	Pot. T	PMT	PMT
474	14	1007-28-9	Desisopropylatrazine (DIA)	C5H8ClN5	1.12141	0.582572	1.1225	0.582572	vM		vM	P		P	0.527	2.63	48.9	2.3	0.03	0.639		21.9	163			1.29	6.74		0.527	0.03	not T	T			T	T	T	Pot T	Pot. T	PMT	PMT
475	14, 33	21725-46-2	Cyanazine	C9H13ClN6	1.96168	1.96152	1.96168	1.96152	vM		vM	P		P	0.0055	49	16.3	0.823	1.68	3.06		9.34	35.9			1.86	2.5		0.0055	0.823	not T	T	T		T	T	T	Pot T	Pot. T	PMT	PMT
476	14, 33	60-51-5	Dimethoate	C5H12NO3PS2	0.34166	0.34166	0.34166	0.34166	vM		vM	vP		vP																										vMvP	vMvP
477	14	122-14-5	Fenitrothion	C9H12NO5PS	3.11501	3.11501	3.11501	3.11501	vM		vM	vP		vP																										vMvP	vMvP
478	14, 33	121-75-5	Malathion	C10H19O6PS2	1.85728	1.85728	1.85728	1.85728	vM		vM	vP		vP																										vMvP	vMvP
479	14	34256-82-1	Acetochlor	C14H20ClNO2	3.50371	3.50371	3.50371	3.50371	M		M	P		P	0.0033	4.86	1.41	0.0004	1.02	0.289		3.09	4.3				1.17		0.0033	0.0004	T	T			T	T	T	Pot T	Pot. T	PMT	PMT
480	14	10061-01-5	cis-1,3-Dichlorpropene	C3H4Cl2	1.88446	1.88446	1.88446	1.88446	vM		vM	P		P	15.3	9.69	11.8	3.8	0.086	4.14		3.97	7.78						3.97	0.086	not T	not T	T		T/not T	T	T	Pot T	Pot. T	PMT	PMT
481	14, 33	83164-33-4	Diflufenican	C19H11F5N2O2	5.10545	5.10377	5.10543	5.10377	not M		not M																													not M	not PMT
482	14	87674-68-8	Dimethenamide	C12H18ClNO2S	2.92169	2.92169	2.92169	2.92169	vM		vM	P		P	0.015	16	2.6	0.0031	1.8	0.17		22.6	7.2				3.08		0.015	0.0031	T	T			T	T	T	Pot T	Pot. T	PMT	PMT
483	14	2212-67-1	Molinat	C9H17NOS	2.33895	2.33895	2.33895	2.33895	vM		vM	P		P	0.22	0.58	20	0.736	0.088	0.545		2.31	2.9						0.22	0.088	not T	T	T		T	T	T	Pot T	Pot. T	PMT	PMT
484	14	1610-18-0	Prometon	C10H19N5O	2.18838	0.558121	2.22634	0.56	vM		vM	P		P	0.09	25.7	19.6	0.22	4.8	0.37		1.16	47.3			0.085	0.69		0.09	0.085	not T	T	not T		T/not T	not T		Pot T	Pot. T	PM - Pot T	PM - Pot T
485	14	2008-58-4	2,6-Dichlorobenzamide	C7H5Cl2NO	2.03198	2.03197	2.0323	2.03197	vM		vM	P		P	31.2	441	469	12.2	48.7	3.09		13.6	304			4.07			13.6	3.09	not T	not T	not T		not T	not T		Pot T	Pot. T	PM - Pot T	PM - Pot T
486	14	187022-11-3	acetochlor ESA	C14H21NO5S	-0.212507	-0.210622	-0.21252	-0.21252	vM		vM	P		P	138	1210	1210	81.3	188	14.6		66.5	1110			8.73			66.5	8.73	not T	not T			not T	not T		Pot T	Pot. T	PM - Pot T	PM - Pot T
487	14	194992-44-4	acetochlor OA	C14H19NO4	-0.437304	2.00703	-0.601486	-0.601486	vM		vM	P		P	189	301	552	45.1	26.1	51.4		698	693			69	57.2		189	26.1	not T	not T			not T	not T		Pot T	Pot. T	PM - Pot T	PM - Pot T
488	14	142363-53-9	alachlor ESA	C14H21NO5S	-0.124746	-0.122885	-0.124759	-0.124759	vM		vM	P		P	138	1210	1210	81.3	188	14.6		66.5	1110			8.73			66.5	8.73	not T	not T			not T	not T		Pot T	Pot. T	PM - Pot T	PM - Pot T
489	14	171262-17-2	alachlor OA	C14H19NO4	-0.352043	2.08787	-0.513762	-0.513762	vM		vM	P		P	189	301	552	45.1	26.1	51.4		698	693			69	57.2		189	26.1	not T	not T			not T	not T		Pot T	Pot. T	PM - Pot T	PM - Pot T
490	14, 33	1861-32-1	DCPA mono/di-acid degradate	C10H6Cl4O4	4.39638	4.39638	4.39638	4.39638	M		M	P		P	1.06	3.56	2.18	0.564	1.28	0.102		0.942	2.89			0.719	0.62		0.942	0.102	not T	T	not T		T/not T	not T		Pot T	Pot. T	PM - Pot T	PM - Pot T
491	14, 33	30125-63-4	Desethylterbutylazine	C7H12ClN5	1.8187	1.31873	1.81965	1.31873	vM		vM	P		P	0.205	1.82	15.3	0.953	0.023	0.14		5.49	46.7			0.183	2.87		0.205	0.023	not T	T			T	T	T	Pot T	Pot. T	PMT	PMT
492	14	56681-55-1	Hydroxyalachlor	C14H21NO3	2.23688	2.23688	2.23687	2.23687	vM		vM	P		P	6.2	44.3	47.1	4.36	7.95	0.678		3.13	46.1			0.287			3.13	0.287	not T	not T			not T	not T		Pot T	Pot. T	PM - Pot T	PM - Pot T
493	14	171118-09-5	metolachlor ESA	C15H23NO5S	-0.26284	-0.260678	-0.262851	-0.262851	vM		vM	P		P	174	1630	1600	96.8	241	18.3		82.6	1440			12.2			82.6	12.2	not T	not T			not T	not T		Pot T	Pot. T	PM - Pot T	PM - Pot T
494	14	152019-73-3	metolachlor OA	C15H21NO4	-0.462837	2.01521	-0.651447	-0.651447	vM		vM	P		P	245	411	763	57	34.5	70		1060	958			108	72.9		245	34.5	not T	not T			not T	not T		Pot T	Pot. T	PM - Pot T	PM - Pot T
495	14	75-69-4	Trichlorofluoromethane	CCl3F	2.70901	2.70901	2.70901	2.70901	vM		vM	P		P	38.9	49.7	86.5	10.5	5.01	8.57		74.2	109			6.17	12.8		38.9	5.01	not T	not T			not T	not T		Pot T	Pot. T	PM - Pot T	PM - Pot T
496	14	76-13-1	Trichlorotrifluoroethane	C2Cl3F3	2.70178	2.70178	2.70178	2.70178	vM		vM	vP		vP																										vMvP	vMvP
497	14	134-62-3	DEET	C12H17NO	2.49828	2.49827	2.49828	2.49827	vM		vM	vP		vP																										vMvP	vMvP
498	14	75-25-2	Tribrommethane	CHBr3	2.27642	2.27642	2.27642	2.27642	vM		vM	P		P	123	179	321	30.8	16.5	30.7		346	403			31.8	38.5		123	16.5	not T	not T	not T		not T	T	T	Pot T	Pot. T	PMT	PMT
499	14	104-51-8	n-Butylbenzene	C10H14	3.82037	3.82037	3.82037	3.82037	M		M	not P		not P																										not P	not PMT
500	14	156-59-2	cis-1,2-Dichloroethene	C2H2Cl2	1.7412	1.7412	1.7412	1.7412	vM		vM	P		P	22.8	15.8	19.6	4.94	0.095	8.51		6.92	13.8						6.92	0.095	not T	not T	not T		not T	not T		Pot T	Pot. T	PM - Pot T	PM - Pot T
501	14	103-65-1	n-Propylbenzene	C9H12	3.3758	3.3758	3.3758	3.3758	vM		vM	P		P	1.8	2.77	4.24	1.32	0.399	0.489		1.43	5.38			0.079	1.48		1.43	0.079	not T	not T	T		T/not T	not T				PM - T?	Potential PMT
502	14	26636-32-8	Diethoxyoctylphenol	C16H26O2	4.75087	4.75087	4.75087	4.75087	not M		not M																													not M	not PMT
503	14	59-89-2	NMOR - N-Nitrosomorpholine	C4H8N2O2	-0.179897	-0.189446	-0.179887	-0.189446	vM		vM	P		P	113	78.7	875	30.7	4.91	120									78.7	4.91	not T	not T			not T	T	T	Pot T	Pot. T	PMT	PMT
504	14	332927-03-4	Acridin-9-carbonsäure	C14H8NO2	0.865655	1.25455	-0.264382	-0.264382	vM		vM	P		P	115	97.3	153	38.4	12.9	17.1		64.1	194			3.88	43.9		64.1	3.88	not T	not T			not T		T	Pot T	Pot. T	PMT	PMT
505	14	130-14-3	Sodium Naphthalene-1-sulphonate	C10H7NaO3S	-0.232769	-0.232594	-0.23277	-0.23277	vM		vM	P		P	17500	49400	105000	3000	2890	8230		372000	130000			580000	4790		17500	2890	not T	not T			not T	not T		Pot T	Pot. T	PM - Pot T	PM - Pot T
506	14	18467-77-1	Diprogulic acid	C12H18O7	-2.2694	0.127542	-2.40849	-2.40849	vM		vM	P		P	1390	2040	3670	346	187	349		4020	4610			372	433		1390	187	not T	not T			not T	not T		Pot T	Pot. T	PM - Pot T	PM - Pot T
507	14	924-16-3	N-nitrosodibutylamine	C8H18N2O	2.6864	2.6733	2.68641	2.6733	vM		vM	P		P	1.81	2.36	19.1	0.617	0.2	0.996									1.81	0.2	not T	not T			not T	T	T	Pot T	Pot. T	PMT	PMT
508	14	55-18-5	N-nitrosodiethylamine	C4H10N2O	0.752214	0.738627	0.75223	0.738627	vM		vM	P		P	28.5	23.6	240	8.25	1.61	25.2									23.6	1.61	not T	not T	not T		not T	T	T	Pot T	Pot. T	PMT	PMT
509	14	10595-95-6	N-nitrosomethylethylamine	C3H8N2O	0.395401	0.378992	0.395422	0.378992	vM		vM	P		P	54.7	40.5	436	15.2	2.61	54.3									40.5	2.61	not T	not T			not T	T	T	Pot T	Pot. T	PMT	PMT
510	14	930-55-2	N-nitrosopyrrolidine	C4H8N2O	0.444396	0.431298	0.444411	0.431298	vM		vM	P		P	33.6	27.1	279	9.62	1.82	30.4									27.1	1.82	not T	not T			not T	T	T	Pot T	Pot. T	PMT	PMT
511	14	1066-42-8	Dimethylsilandiol (DMSD)	C2H8O2Si	-1.15202	-1.152	-1.15358	-1.15358	vM		vM	P		P	1490	5000	11000	237	263	827		51800	13600			9130	340		1490	237	not T	not T			not T	not T		Pot T	Pot. T	PM - Pot T	PM - Pot T
512	14	142-68-7	Tetrahydropyran	C5H10O	0.974916	0.974916	0.974916	0.974916	vM		vM	not P		not P																										not P	not PMT
513	14	126-54-5	2,4,8,10-Tetraoxaspiro[5.5]undecan (TOSU)	C7H12O4	-0.288929	-0.288929	-0.288929	-0.288929	vM		vM	P		P	3380	12100	27100	521	610	2000		143000	33600			26500	756		3380	521	not T	not T			not T	not T		Pot T	Pot. T	PM - Pot T	PM - Pot T
514	14, 33, 34	50-48-6	Amitryptilline	C20H23N	2.12055	1.31052	3.98011	1.31052	vM	vM	vM	P	Pot. P/vP ++	P/Pot. P	0.043	0.103	0.616	0.018	0.012	0.013									0.043	0.012	not T	T	T	T	T	not T		Pot T	Pot. T	PMT	PMT
515	14	95-47-6	Xylene	C8H10	3.00009	3.00009	3.00009	3.00009	vM	vM	vM	not P	not P	not P																										not P	not PMT
516	33	53-19-0	Dichlorodiphenyldichloroethane (Mitotane)	C14H10Cl4	6.11036	6.11036	6.11036	6.11036	not M		not M																													not M	not PMT
517	33	1336-36-3	Polychlorinated biphenyls (PCBs) - Total	C12H4Cl6	7.24474	7.24474	7.24474	7.24474	not M		not M																													not M	not PMT
518	33	52645-53-1	Permethrin	C21H20Cl2O3	5.6961	5.6961	5.6961	5.6961	not M		not M																													not M	not PMT
519	33	83-46-5	Beta-sitosterol	C29H50O	7.84448	7.84448	7.84448	7.84448	not M		not M																													not M	not PMT
520	33	72-33-3	Mestranol	C21H26O2	4.04325	4.04325	4.04325	4.04325	M		M	P		P	2.31	4	3.14	1.24	0.221	0.107									2.31	0.107	not T	not T			not T	not T				not T	not PMT
521	33	40487-42-1	Pendimethalin	C13H19N3O4	4.82114	4.82123	4.80913	4.80913	not M		not M																													not M	not PMT
522	33	36861-47-9	4-Methylbenzylidene camphor	C18H22O	5.12085	5.12085	5.12085	5.12085	not M		not M																													not M	not PMT
523	33	52918-63-5	Deltamethrin	C22H19Br2NO3	5.744	5.74409	5.73438	5.73438	not M		not M																													not M	not PMT
524	33	5436-43-1	2,2',4,4'-Tetrabromodiphenyl ether	C12H6Br4O	6.54854	6.54854	6.54854	6.54854	not M		not M																													not M	not PMT
525	33	2385-85-5	Perchloropentacyclodecane	C10Cl12	7.6331	7.6331	7.6331	7.6331	not M		not M																													not M	not PMT
526	33	32536-52-0	Octabromodiphenyl ethers	C12H2Br8O	9.62355	9.62355	9.62355	9.62355	not M		not M																													not M	not PMT
527	33	63-25-2	Carbaryl	C12H11NO2	2.46011	2.46011	2.46011	2.46011	vM		vM	P		P	1.2	0.01	2.5	0.31	0.013	1.1			2.6						0.01	0.013	not T	T	T		T	not T		Pot T	Pot. T	PMT	PMT
528	33	68631-49-2	2,2',4,4',5,5'-Hexabromodiphenyl ether	C12H4Br6O	8.08605	8.08605	8.08605	8.08605	not M		not M																													not M	not PMT
529	33	61-82-5	Aminotriazole	C2H4N4	-0.557686	-1.3287	-0.672535	-1.3287	vM		vM	P		P	15	3.75	371	4.96	10.3	1.99		882	9760			59000	0.352		3.75	0.352	not T	not T			not T	T	T	Pot T	Pot. T	PMT	PMT
530	33	207122-15-4	2,2',4,4',5,6'-Hexabromodiphenyl ether	C12H4Br6O	8.08605	8.08605	8.08605	8.08605	not M		not M																													not M	not PMT
531	33	1113-02-6	Omethoate	C5H12NO4PS	-0.548209	-0.548209	-0.548209	-0.548209	vM		vM	P		P	392	0.099	43.9	73	785	0.023		0.06	6.23			0.0016	0.52		0.06	0.0016	T	T	not T		T/not T	T	T	Pot T	Pot. T	PMT	PMT
532	33	92-52-4	Biphenyl	C12H10	3.62047	3.62047	3.62047	3.62047	M		M	not P		not P																										not P	not PMT
533	33	1014-60-4	1,3-Bis(1,1-dimethylethyl)-benzene	C14H22	5.06336	5.06336	5.06336	5.06336	not M		not M																													not M	not PMT
534	33	793-23-7	1,4-Bis(phenylmethyl) benzene	C20H18	6.15683	6.15683	6.15683	6.15683	not M		not M																													not M	not PMT
535	33	2642-80-0	1-Chloro-2,2-bis(p-chlorophenyl)ethane	C14H11Cl3	5.55602	5.55602	5.55602	5.55602	not M		not M																													not M	not PMT
536	33	17164-77-1	2-(2-Naphthalenyl)benzothiophene	C18H12S	5.48268	5.48268	5.48268	5.48268	not M		not M																													not M	not PMT
537	33	24448-09-7	2-(N-methylperfluorooctanesulfonamido)-ethyl alcohol	C11H8F17NO3S	4.6122	4.6122	4.6122	4.6122	not M		not M																													not M	not PMT
538	33	647-42-7	2-(Perfluorohexyl)ethanol	C8H5F13O	4.21004	4.21004	4.21004	4.21004	M		M	P		P	3.8	1.46	2.06	1.17	0.264	0.261		0.382	2.63			0.016	1.24		0.382	0.016	not T	T	T		T	not T		Pot T	Pot. T	PMT	PMT
539	33	678-39-7	2-(Perfluoro-n-octyl)ethanol	C10H5F17O	5.61132	5.61132	5.61132	5.61132	not M		not M																													not M	not PMT
540	33	60044-24-8	2,2',4,5'-Tetrabromodiphenylether	C12H6Br4	6.69548	6.69548	6.69548	6.69548	not M		not M																													not M	not PMT
541	33	41318-75-6	2,4,4'-tribromodiphenylether	C12H7Br3O	5.77979	5.77979	5.77979	5.77979	not M		not M																													not M	not PMT
542	33	832-64-4	4-Methyl-phenanthrene	C15H12	4.46562	4.46562	4.46562	4.46562	M		M	P		P	0.665	0.296	0.399	0.316	0.061	0.053		0.054	0.511			0.002	0.324		0.054	0.002	T	T			T	T	T	Pot T	Pot. T	PMT	PMT
543	33	82-05-3	7H-Benzo(de)anthracen-7-one (Benzanthrone)	C17H10O	4.09606	4.09606	4.09606	4.09606	M		M	vP		vP	1.04	0.492	0.673	0.476	0.097	0.089		0.101	0.861			0.0039	0.494		0.101	0.0039	T	T			T	not T		Pot T	Pot. T	PMT	PMT
544	33	4824-78-6	Bromofos-ethyl	C10H12BrCl2O3PS	5.35206	5.35206	5.35206	5.35206	not M		not M																													not M	not PMT
545	33	38640-62-9	Diisopropylnaphthalene	C16H22	2.96272	2.96272	2.96272	2.96272	vM		vM	P		P	0.11	0.031	0.038	0.067	0.0087	0.0057		0.0023	0.049			5.9e-05	0.064		0.0023	5.9e-05	T	T	T		T	not T		Pot T	Pot. T	PMT	PMT
546	33	60168-88-9	Fenarimol	C17H12Cl2N2O	3.92295	3.92249	3.92263	3.92249	M		M	P		P	2.77	6.8	0.9	2.16	0.854	0.61									0.9	0.61	not T	T			T	not T		Pot T	Pot. T	PMT	PMT
547	33	18181-70-9	Iodofenphos	C8H8Cl2IO3PS	4.79864	4.79864	4.79864	4.79864	not M		not M																													not M	not PMT
548	33	2082-79-3	Irganox 1076	C35H62O3	12.5358	12.5359	12.5283	12.5283	not M		not M																													not M	not PMT
549	33	63449-39-8	Medium-chained chloroalkanes, (C14-17)	C24H44Cl6	10.9406	10.9406	10.9406	10.9406	not M		not M																													not M	not PMT
550	33	4151-50-2	N-ethylperfluorooctanesulfonamide	C10H6F17NO2S	4.49398	5.02125	4.49251	4.49251	M		M	P		P	0.02	0.37	0.21	0.102	0.013	0.003		0.016	0.058			2.6e-05			0.016	2.6e-05	T	T			T	not T		Pot T	Pot. T	PMT	PMT
551	33	31506-32-8	N-methylperfluorooctanesulfonamide	C9H4F17NO2S	4.13668	4.57948	4.13569	4.13569	M		M	P		P	0.039	0.034	0.067	0.162	0.027	0.0057		0.03	0.125			7.6e-05			0.03	7.6e-05	T	T			T	not T		Pot T	Pot. T	PMT	PMT
552	33	25268-77-3	N-methylperfluorooctanesulfonamidoethyl acrylate	C14H10F17NO4S	6.04295	6.04295	6.04295	6.04295	not M		not M																													not M	not PMT
553	33	84-15-1	o-Terphenyl	C18H14	5.2677	5.2677	5.2677	5.2677	not M		not M																													not M	not PMT
554	33	92-94-4	p-Terphenyl	C18H14	5.2677	5.2677	5.2677	5.2677	not M		not M																													not M	not PMT
555	33	56073-10-0	Brodifacoum	C31H23BrO3	7.24643	8.39177	5.41925	5.41925	not M		not M																													not M	not PMT
556	33	26761-40-0	Diisodecyl phthalate	C28H46O4	9.64772	9.64772	9.64772	9.64772	not M		not M																													not M	not PMT
557	33	28553-12-0	Diisononyl phthalate	C26H42O4	8.75859	8.75859	8.75859	8.75859	not M		not M																													not M	not PMT
558	33	118-56-9	Homosalate	C16H22O3	4.99569	4.99651	4.92086	4.92086	not M		not M																													not M	not PMT
559	33	95-95-4	2,4,5-Trichlorophenol	C6H3Cl3O	3.09137	3.48118	1.63146	1.63146	vM		vM	vP		vP																										vMvP	vMvP
560	33	56073-07-5	Difenacoum	C31H24O3	6.47787	7.62302	4.65065	4.65065	not M		not M																													not M	not PMT
561	33	101-20-2	Triclocarban	C13H9Cl3N2O	4.93077	4.93079	4.92922	4.92922	not M		not M																													not M	not PMT
562	33	104653-34-1	Difethialone	C31H23BrO2S	8.36503	8.87106	6.55209	6.55209	not M		not M																													not M	not PMT
563	33	66603-10-9	K-HDO	C6H12KN2O2	1.63956	1.30659	0.223176	0.223176	vM		vM	P		P	16600	89100	220000	2050	3410	14400		2360000	270000			599000	3190		16600	2050	not T	not T			not T	T	T	Pot T	Pot. T	PMT	PMT
564	33	56-38-2	Parathion	C10H14NO5PS	3.31521	3.31521	3.31521	3.31521	vM		vM	P		P	1.59	0.0006	0.024	1.12	8.2e-05	0.052		0.00066	0.21			0.00016	0.00093		0.0006	8.2e-05	T	T	T		T	T	T	Pot T	Pot. T	PMT	PMT
565	33	131-56-6	2,4-Dihydroxybenzophenone	C13H10O3	3.21396	3.47511	1.30802	1.30802	vM		vM	vP		vP																										vMvP	vMvP
566	33	14816-18-3	Phoxime	C12H15N2O3PS	3.66219	3.66218	3.66219	3.66218	M		M	vP		vP	0.628	0.00065	0.132	0.516	6e-05	0.016		0.00056	0.037			6e-05			0.00056	6e-05	T	T	T		T	not T		Pot T	Pot. T	PMT	PMT
567	33	20427-84-3	4-Nonylphenol di-ethoxylate / 2-(2-(4-Nonylphenoxy)ethoxy)ethanol	C19H32O3	5.14847	5.14847	5.14847	5.14847	not M		not M																													not M	not PMT
568	33	95737-68-1	Pyriproxyfen / 2-(1-methyl-2-(4-phenoxy-phenoxy)-ethoxy)-pyridine	C20H19NO3	4.75324	4.7236	4.75327	4.7236	not M		not M																													not M	not PMT
569	33	207122-16-5	2,2',3,4,4',5',6-Heptabromodiphenyl ether	C12H3Br7O	8.8548	8.8548	8.8548	8.8548	not M		not M																													not M	not PMT
570	33	56-53-1	Diethylstilbestrol	C18H20O2	5.1838	5.19387	4.52528	4.52528	not M		not M																													not M	not PMT
571	33	91465-08-6	lambda-Cyhalothrin	C23H19ClF3NO3	5.67739	5.67748	5.66777	5.66777	not M		not M																													not M	not PMT
572	33	307-35-7	Perfluorooctanesulfonyl fluoride	C8F18O2S	5.90763	5.90763	5.90763	5.90763	not M		not M																													not M	not PMT
573	33	82419-36-1	Ofloxacin	C18H20FN3O4	-0.222853	-1.07056	-1.7065	-1.7065	vM		vM	P		P	2440	1790	19400	675	114	2460		491000	24800000			173000	726000		1790	114	not T	not T	not T		not T	not T		Pot T	Pot. T	PM - Pot T	PM - Pot T
574	33	120068-37-3	Fipronil	C12H4Cl2F6N4OS	4.48914	4.48907	4.48914	4.48907	M		M	P		P	0.016	0.02	0.02	0.011	0.00081	0.0099		0.0028							0.0028	0.00081	T	T	T		T	T	T	Pot T	Pot. T	PMT	PMT
575	33	3380-30-1	Diclosan / 5-chloro-2-(4-chlorphenoxy)phenol	C12H8Cl2O2	4.29942	4.37797	3.1152	3.1152	vM		vM	P		P	0.135	1.53	1.42	0.464	0.239	0.173	0.076	0.285	0.796						0.076	0.173	not T	T	T		T	T	T	Pot T	Pot. T	PMT	PMT
576	33	16752-77-5	Methomyl	C5H10N2O2S	0.719681	0.719466	0.719677	0.719466	vM		vM	P		P	0.454	0.0088	1.6	0.153	0.064	0.1			1.1				0.35		0.0088	0.064	not T	T	T		T	not T		Pot T	Pot. T	PMT	PMT
577	33	52-68-6	Metrifonate (Trichlorfon)	C4H8Cl3O4P	1.13793	1.13826	1.10641	1.10641	vM		vM	P		P	386	0.00018	1.8	59.3	7e-06	0.02		0.036	4.12			0.00074	0.281		0.00018	7e-06	T	T	T		T	T	T	Pot T	Pot. T	PMT	PMT
578	33	709-98-8	Propanil	C9H9Cl2NO	3.11958	3.11958	3.11958	3.11958	vM		vM	vP		vP																										vMvP	vMvP
579	33	55-38-9	Fenthion	C10H15O3PS2	3.80324	3.80324	3.80324	3.80324	M		M	P		P	1.1	0.0008	0.83	0.701	1e-05	0.01		0.00057	1.2			9e-05			0.00057	1e-05	T	T	T		T	not T		Pot T	Pot. T	PMT	PMT
580	33	67747-09-5	Prochloraz	C15H16Cl3N3O2	3.62389	3.61278	3.62391	3.61278	M		M	P		P	0.192	1.29	0.161	0.109	0.022	0.03		0.088							0.088	0.022	not T	T			T	not T		Pot T	Pot. T	PMT	PMT
581	33	1691-99-2	2-(N-ethylperfluorooctanesulfonamido)-ethyl alcohol	C12H10F17NO3S	4.96901	4.96901	4.96901	4.96901	not M		not M																													not M	not PMT
582	33	65907-30-4	Furathiocarb	C18H26N2O5S	4.22182	4.22182	4.22182	4.22182	M		M	P		P	0.291	0.00024	0.907	0.147	0.00072	0.044									0.00024	0.00072	T	T			T	not T		Pot T	Pot. T	PMT	PMT
583	33	43121-43-3	Triadimefon	C14H16ClN3O2	3.97118	3.96781	3.97119	3.96781	M		M	P		P	1.7	7.1	4.1	1.03	0.847	0.16		3.84	38			3.29	0.142		1.7	0.142	not T	not T			not T	T	T	Pot T	Pot. T	PMT	PMT
584	33	66230-04-4	Esfenvalerate / (S)-.alpha.-Cyano-3-phenoxybenzyl (S)-2-(4-chlorophenyl)-3-methylbutyrate	C25H22ClNO3	6.60806	6.60816	6.59844	6.59844	not M		not M																													not M	not PMT
585	33	120-47-8	Ethyl paraben	C9H10O3	2.01655	2.02995	1.42008	1.42008	vM		vM	not P		not P																										not P	not PMT
586	33	72490-01-8	Fenoxycarb / Ethyl N-[2-(4-phenoxyphenoxy)ethyl]carbamate	C17H19NO4	3.31382	3.31382	3.31382	3.31382	vM		vM	P		P	0.243	0.867	0.983	0.324	0.151	0.102									0.243	0.102	not T	T			T	T	T	Pot T	Pot. T	PMT	PMT
587	33	51-03-6	Piperonyl butoxide / 2-(2-butoxyethoxy)ethyl 6-propylpiperonyl ether	C19H30O5	4.10476	4.10476	4.10476	4.10476	M		M	P		P		0.33	3.4		0.03	0.06		0.504	3.9						0.33	0.03	not T	T	T		T	T	T	Pot T	Pot. T	PMT	PMT
588	33	65195-55-3	Abamectin / Avermectin B1A	C48H72O14	5.84843	5.84843	5.84829	5.84829	not M		not M																													not M	not PMT
589	33	83-05-6	Bis(4-chlorophenyl)acetic acid	C14H10Cl2O2	1.4331	4.05628	0.974708	0.974708	vM		vM	P		P	23	12.6	17.8	9.77	2.25	2.25		3.44	22.8			0.148	10.4		3.44	0.148	not T	not T			not T	T	T	Pot T	Pot. T	PMT	PMT
590	33	84852-53-9	Decabromodiphenyl ethane	C14H4Br10	12.1971	12.1971	12.1971	12.1971	not M		not M																													not M	not PMT
591	33	83-66-9	Musk ambrette	C12H16N2O5	3.75402	3.75402	3.75402	3.75402	M		M	P		P	0.187	1.43	0.278	0.038	0.037	0.0075			0.973				0.081		0.187	0.0075	T	T			T	not T		Pot T	Pot. T	PMT	PMT
592	33	81-14-1	Musk ketone	C14H18N2O5	3.98276	3.98276	3.98276	3.98276	M		M	P		P	0.181	1.21	0.242	0.039	0.034	0.0071			0.972				0.08		0.181	0.0071	T	T	T		T	not T		Pot T	Pot. T	PMT	PMT
593	33	50-24-8	Prednisolone	C21H28O5	1.27299	1.27299	1.27288	1.27288	vM		vM	not P		P/not P	7.02	26.5	42.9	160	3.21	4.97		797	24600			137	3070		7.02	3.21	not T	not T			not T	T	T	Pot T	Pot. T	MT - P?	Potential PMT
594	33	23950-58-5	Propyzamide	C12H11Cl2NO	3.18089	3.18088	3.18088	3.18088	vM		vM	P		P	0.76	3.24	4.22	1.17	0.85	0.11		0.534	5.14			0.015			0.534	0.015	not T	T	T		T	not T		Pot T	Pot. T	PMT	PMT
595	33	61869-08-7	Paroxetine	C19H20FNO3	0.500022	-0.0925024	2.30735	-0.0925024	vM		vM	not P		not P																										not P	not PMT
596	33	10605-21-7	Carbendazim	C9H9N3O2	1.7992	1.36878	1.73193	1.36878	vM		vM	vP		vP																										vMvP	vMvP
597	33	29232-93-7	Pirimiphos-methyl	C11H20N3O3PS	2.95912	1.89801	2.96432	1.89801	vM		vM	P		P	1.13	0.00021	0.4	0.845	7.5e-05	0.033		0.00064	0.107			0.00011			0.00021	7.5e-05	T	T	T		T	T	T	Pot T	Pot. T	PMT	PMT
598	33	52888-80-9	Prosulfocarb	C14H21NOS	4.17034	4.17034	4.17034	4.17034	M		M	P		P	0.147	0.911	0.84	0.255	0.023	0.081		0.363	0.769						0.147	0.023	not T	T			T	T	T	Pot T	Pot. T	PMT	PMT
599	33	142459-58-3	Flufenacet	C14H13F4N3O2S	3.2227	3.2227	3.22259	3.22259	vM		vM	P		P	0.0029	45.7	5.8	5.32	0.01	0.24		3.6	50.2			0.284			0.0029	0.01	T	T			T	T	T	Pot T	Pot. T	PMT	PMT
600	33	79617-96-2	Sertraline	C17H17Cl2N	2.6675	1.90935	4.48202	1.90935	vM		vM	P		P	0.028	0.071	0.143	0.012	0.0085	0.0074									0.028	0.0074	T	T	T		T	not T		Pot T	Pot. T	PMT	PMT
601	33	45298-90-6	Perfluorooctane sulfonate (anion)	C8F17O3S	3.05343	3.05343	3.05343	3.05343	vM		vM	P		P	32.6	16.9	23.7	14.3	3.13	3.03		4.15	30.2			0.171	15		4.15	0.171	not T	not T			not T			Pot T	Pot. T	PM - Pot T	PM - Pot T
602	33	106-02-5	Cyclopentadecanolide	C15H28O2	5.03981	5.03981	5.03981	5.03981	not M		not M																													not M	not PMT
603	33	91-17-8	Decahydronaphtalene (Dekalin)	C10H18	3.66686	3.66686	3.66686	3.66686	M		M	not P		not P																										not P	not PMT
604	33	80135-31-5	Octocrylene	C24H27NO2	6.78295	6.78295	6.78295	6.78295	not M		not M																													not M	not PMT
605	33	1087-02-1	p-Dicyclohexylbenzene	C18H26	6.20322	6.20322	6.20322	6.20322	not M		not M																													not M	not PMT
606	33	88-04-0	Chlorodimethylphenol (Chloroxylenol)	C8H9ClO	3.29788	3.30057	3.09165	3.09165	vM		vM	P		P	0.271	4.5	3.4	0.776	0.305	0.331	0.561	0.646	2.05						0.271	0.305	not T	T	T		T	T	T	Pot T	Pot. T	PMT	PMT
607	33	69669-44-9	C10-C14-LAS	C18H29NaO3S	4.02388	4.02411	4.02388	4.02388	M		M	P		P	13.4	6.22	8.47	6.23	1.24	1.12		1.22	10.8			0.046	6.44		1.22	0.046	not T	not T			not T	not T		Pot T	Pot. T	PM - Pot T	PM - Pot T
608	33	54464-57-2	Boisvelone / Iso-E super	C16H26O	4.20009	4.20009	4.20009	4.20009	M		M	P		P	0.509	0.203	0.266	0.257	0.045	0.037		0.029	0.341			0.00099	0.259		0.029	0.00099	T	T			T	not T				PMT	PMT
609	33	7786-34-7	Mevinphos	C7H13O6P	0.496158	0.496158	0.496158	0.496158	vM		vM	not P		not P																										not P	not PMT
610	33	57018-04-9	Tolclofos methyl	C9H11Cl2O3PS	4.38312	4.38312	4.38312	4.38312	M		M	P		P	0.08	0.00042	0.69	0.33	5e-05	0.008		0.00051	0.014			3.4e-05			0.00042	3.4e-05	T	T			T	not T		Pot T	Pot. T	PMT	PMT
611	33	1330-78-5	Tris(methylphenyl) phosphate	C21H21O4P	6.62792	6.62792	6.62792	6.62792	not M		not M																													not M	not PMT
612	33	71751-41-2	Abamectin	C95H142O28	5.84843	5.84843	5.84829	5.84829	not M		not M																													not M	not PMT
613	33	94-13-3	Propyl paraben	C10H12O3	2.53906	2.55247	1.94244	1.94244	vM		vM	not P		not P																										not P	not PMT
614	33, 34	106-48-9	4-Chlorophenol	C6H5ClO	2.26906	2.27372	1.95697	1.95697	vM	vM	vM	vP	Pot. P/vP ++	vP/P	29	2.5	6.1	3	0.84	1.37	16.1	3.44	5.3						2.5	0.84	not T	not T	T	T	T/not T	T	T	Pot T	Pot. T	PMT	PMT
615	33	4247-02-3	Isobutyl paraben	C11H14O3	2.90403	2.91745	2.30725	2.30725	vM		vM	not P		not P																										not P	not PMT
616	33	1982-47-4	Chloroxuron	C15H15ClN2O2	3.42909	3.42909	3.42909	3.42909	vM		vM	P		P	0.064	0.251	1.55	0.025	0.057	0.053		0.184	2.62			0.0039	0.183		0.064	0.0039	T	T	T		T	not T		Pot T	Pot. T	PMT	PMT
617	33	55297-95-5	Tiamulin	C28H47NO4S	2.03453	1.00429	3.87682	1.00429	vM		vM	P		P	0.106	0.241	1.47	0.044	0.027	0.032		0.528	2.09			0.142	0.492		0.106	0.027	not T	T			T	not T		Pot T	Pot. T	PMT	PMT
618	33	5598-13-0	Chlorpyriphos methyl	C7H7Cl3NO3PS	4.0707	4.0707	4.0707	4.0707	M		M	P		P	0.995	0.00096	0.205	0.768	7.4e-05	0.028		0.00066	0.081			9.7e-05			0.00066	7.4e-05	T	T	T		T	not T		Pot T	Pot. T	PMT	PMT
619	33	23560-59-0	Eptenofos	C9H12ClO4P	1.12138	1.12138	1.12138	1.12138	vM		vM	P		P	77	0.017	8.78	16.3	0.379	0.014		0.02	2.46			0.00033	0.143		0.017	0.00033	T	T			T	T	T	Pot T	Pot. T	PMT	PMT
620	33	4773-83-5	1,2,3-Trimethyl-1H-indene	C12H14	3.53148	3.53148	3.53148	3.53148	M		M	P		P	0.672	0.314	0.429	0.311	0.062	0.057		0.063	0.549			0.0024	0.322		0.063	0.0024	T	T			T					PMT	PMT
621	33	865-86-1	2-(Perfluorodecyl)ethanol	C12H5F21O	7.01261	7.01261	7.01261	7.01261	not M		not M																													not M	not PMT
622	33	87-40-1	2,4,6-Trichloroanisole	C7H5Cl3O	3.62771	3.62771	3.62771	3.62771	M		M	P		P	3	1.87	2.74	1.19	0.305	0.333		0.665	3.49			0.032	1.29		0.665	0.032	not T	T			T	not T		Pot T	Pot. T	PMT	PMT
623	33	2719-62-2	6-Phenyldodecane	C18H30	7.21937	7.21937	7.21937	7.21937	not M		not M																													not M	not PMT
624	33	32388-55-9	Acetylcedrene	C17H26O	3.86584	3.86584	3.86584	3.86584	M		M	vP		vP	0.348	2.8	1.25	0.401	1.07	0.103		0.049	0.497			0.0016	1.65		0.049	0.0016	T	T	T		T	not T		Pot T	Pot. T	PMT	PMT
625	33	13171-00-1	ADBI (Celestolide)	C17H24O	4.6707	4.6707	4.6707	4.6707	not M		not M																													not M	not PMT
626	33	15323-35-0	AHDI (Phantolide)	C17H24O	4.51315	4.51315	4.51315	4.51315	not M		not M																													not M	not PMT
627	33	68140-48-7	ATII (Traseolide)	C18H26O	4.94469	4.94469	4.94469	4.94469	not M		not M																													not M	not PMT
628	33	57-88-5	Cholesterol	C27H46O	7.11289	7.11289	7.11289	7.11289	not M		not M																													not M	not PMT
629	33	50-49-7	Imapramine	C19H24N2	2.09987	0.785811	3.86819	0.785811	vM		vM	P		P	0.04	0.096	0.568	0.017	0.011	0.011									0.04	0.011	not T	T			T	not T		Pot T	Pot. T	PMT	PMT
630	33	79794-75-5	Loratadine	C22H23ClN2O2	4.55368	4.08739	4.55457	4.08739	M		M	P		P	0.2	0.101	0.115	0.086	0.021	0.012									0.101	0.012	not T	T			T	T	T	Pot T	Pot. T	PMT	PMT
631	33	3625-06-7	Mebeverine	C25H36ClNO5	1.79396	1.38548	3.56162	1.38548	vM		vM	P		P	0.051	0.126	0.737	0.022	0.015	0.014									0.051	0.014	not T	T			T	not T		Pot T	Pot. T	PMT	PMT
632	33	4640-01-1	Methyl triclosan	C13H9Cl3O2	5.128	5.128	5.128	5.128	not M		not M																													not M	not PMT
633	33	90-30-2	N-phenyl-naphthylamine	C16H13N	4.40265	4.40255	4.40265	4.40255	M		M	vP		vP	1.49	0.781	1.1	0.25	0.144	0.14		0.196	1.4			0.0081	0.686		0.196	0.0081	T	T	T		T	not T		Pot T	Pot. T	PMT	PMT
634	20, 34	622-40-2	2-(4-Morpholinyl)ethanol	C6H13NO2	-1.1261	-3.73775	-0.725145	-3.73775	vM	vM	vM	not P	P	P/not P	550	311	2710	138	17.5	725									311	17.5	not T	not T	not T	T	T/not T	not T		Pot T	Pot. T	M - Pot T - P?	Potential PMT
635	20, 34	88-19-7	Toluenesulfonamide (o)	C7H9NO2S	1.09256	1.0927	1.07905	1.07905	vM	vM	vM	vP	P	vP/P																										vMvP	vMvP
636	20, 34	280-57-9	1,4-diazabicyclo-[2.2.2]octane	C6H12N2	-2.82572	-4.36688	-0.964268	-4.36688	vM	vM	vM	P	Pot. P/vP ++	P/Pot. P	121	83	930	32.7	5.15	131									83	5.15	not T	not T	not T	T	T/not T	not T		Pot T	Pot. T	PM - Pot T	PM - Pot T
637	20	104-15-4	p-Toluenesulfonic acid	C7H8O3S	-0.708825	-0.70875	-0.708825	-0.708825	vM		vM	not P		not P																										not P	not PMT
638	20, 34	768-94-5	Adamantan-1-amine	C10H17N	-1.48464	-1.56708	-0.234033	-1.56708	vM	vM	vM	P	P	P	1.42	1.9	15.2	62.1	0.164	0.76									1.42	0.164	not T	not T	not T	T	T/not T	not T		Pot T	Pot. T	PM - Pot T	PM - Pot T
639	14, 20, 34	81-07-2	Saccharin	C7H5NO3S	-0.493895	-0.315873	-0.494129	-0.494129	vM	vM	vM	P	Pot. P/vP ++	P/Pot. P	0.377	1.76	18300	0.169	0.197	0.148									0.377	0.148	not T	T	not T	T	T/not T	not T		Pot T	Pot. T	PM - Pot T	PM - Pot T
640	20	85-47-2	Naphtalene-1-sulfonic acid	C10H8O3S	-0.232769	-0.232594	-0.23277	-0.23277	vM		vM	P		P	17200	49400	105000	3000	2890	8230		372000	130000			58000	4190		17200	2890	not T	not T			not T	not T				not T	not PMT
641	14, 20	55589-62-3	Acesulfame K	C4H4KNO4S	-2.89527	-0.389511	-3.68988	-3.68988	vM		vM	P		P	11500	55100	13200	100	2280	22		1160000	163000	x	x	269000	2310	x	11500	22	not T	not T			not T	T	T	Pot T	Pot. T	PMT	PMT
642	34	37640-57-6	1,3,5-triazine- 2,4,6(1H,3H,5H)-tri-one, compound with 1,3,5-triazine-2,4,6- triamine (1:1)	C6H9N9O3	-2.45816	-2.45816	-2.45816	-2.45816	vM	vM	vM	vP		vP																										vMvP	vMvP
643	34	2855-13-2	3-aminomethyl-3,5,5- trimethylcyclohexyla- mine	C17H30N2O3S	-4.58673	-5.10518	-1.41909	-5.10518	vM	vM	vM	vP	P	vP/P																										vMvP	vMvP
644	34	121-47-1	3-aminobenzenesul- phonic acid	C6H7NO3S	-2.03984	-0.68418	-2.05106	-2.05106	vM	vM	vM	P	Pot. P/vP ++	P/Pot. P	1060	200	86300	1.57+E03	1.67	4650									200	1.67	not T	not T		T	T/not T	not T		Pot T	Pot. T	PM - Pot T	PM - Pot T
645	34	5165-97-9	Sodium 2-methyl-2- [(1-oxoal- lyl)amino]propanesul- phonate	C7H12NNaO4S	-2.70927	-2.70778	-2.70928	-2.70928	vM	vM	vM	P	Pot. P/vP ++	P/Pot. P	24.7	25900	10900	5.53	81.2	619		17500	16900			21.5	1210		24.7	5.53	not T	not T	not T	Pot. T	not T	T	T	Pot T	Pot. T	PMT	PMT
646	34	52556-42-0	Sodium 3-(allyloxy)-2- hydroxypropanesul- phonate	C6H11NaO5S	-3.13064	-3.12954	-3.13065	-3.13065	vM	vM	vM	P	Pot. P/vP ++	P/Pot. P	2670000	2240000	137000	518000	226000	29300									137000	29300	not T	not T	not T	T	T/not T	not T		Pot T	Pot. T	PM - Pot T	PM - Pot T
647	34	6331-96-0	2-amino-4,5-dichloro- benzenesulfonic acid	C6H5Cl2NO3S	-0.843019	-0.783634	-0.843082	-0.843082	vM	vM	vM	P	Pot. P/vP ++	P/Pot. P	553	131	17400	479	1.23	551									131	1.23	not T	not T		T	T/not T	not T				PM - T?	Potential PMT
648	34	78-67-1	2,2'-dimethyl-2,2'- azodipropiononitrile	C8H12N4	1.27037	1.27037	1.27037	1.27037	vM	vM	vM	vP	vP	vP																										vMvP	vMvP
649	34	91-76-9	6-phenyl-1,3,5-tria- zine-2,4-diyldiamine	C9H9N5	1.53426	-0.30147	1.84026	-0.30147	vM	vM	vM	vP	vP	vP																										vMvP	vMvP
650	34	121-03-9	4-nitrotoluene-2-sul- phonic acid	C7H7NO5S	-0.768841	-0.768821	-0.768841	-0.768841	vM	vM	vM	vP	vP	vP																										vMvP	vMvP
651	34	156-62-7	Calcium cyanamide	CH2CaN2	-0.644942	-0.644942	-0.644942	-0.644942	vM	vM	vM	not P	vP	P/not P	x														0	0			not T	T	T/not T	not T		Pot T	Pot. T	M - Pot T - P?	Potential PMT
652	34	382-28-5	2,2,3,3,5,5,6,6-oc-tafluoro-4-(trifluoro- methyl)morpholine	C5F11NO	4.95301	4.95301	4.95301	4.95301	not M	vM	not M/M	P	vP	vP/P	0.995	1.54	11.4	0.361	0.143	0.456									0.995	0.143	not T	T	not T	Pot. T	T/not T	T	T	Pot T	Pot. T	PT - M?	Potential PMT
653	34	420-04-2	Cyanamide	CH2N2	-0.644942	-0.644942	-0.644942	-0.644942	vM	vM	vM	not P	vP	P/not P	1290	5080	11600	190	240	834			14400				280		1290	190	not T	not T	not T	T	T/not T	not T		Pot T	Pot. T	M - Pot T - P?	Potential PMT
654	34	115-27-5	1,4,5,6,7,7-hexa-chloro-8,9,10-trinor- born-5-ene-2,3-dicar- boxylic anhydride	C9H2Cl6O3	3.16156	3.16156	3.16156	3.16156	vM	vM	vM	P	vP	vP/P																										vMvP	vMvP
655	34	556-88-7	1-nitroguanidine	CH4N4O2	-1.44294	-1.44298	-1.44294	-1.44298	vM	vM	vM	vP	vP	vP																										vMvP	vMvP
656	34	593-85-1	Diguanidinium car- bonate	C3H12N6O3	-3.65198	-3.6523	-3.62153	-3.6523	vM	vM	vM	P	vP	vP/P																										vMvP	vMvP
657	34	3033-62-3	N,N,N',N'-tetrame- thyl-2,2'-oxybis(ethyl- amine)	C8H20N2O	-3.56768	-6.80447	-0.31886	-6.80447	vM	vM	vM	vP	vP	vP																										vMvP	vMvP
658	34	41583-09-9	1,3,5-triazine-2,4,6- triamine phosphate	C3H9N6O4P	-2.45816	-2.58211	-1.24352	-2.58211	vM	vM	vM	vP	vP	vP																										vMvP	vMvP
659	34	68987-63-3	Copper, [29H,31H- phthalocyaninato(2-)- N29,N30,N31,N32]-,chlorinated	C32 Hx Cly Cu N8, x + y = 16	-0.4			-0.4	vM	vM	vM		vP	vP																										vMvP	vMvP
660	34	73037-34-0	Disodium ox- ybis[methylbenzene- sulphonate]	C14H12Na2O7S2	-1.89061	-1.89051	-1.89061	-1.89061	vM	vM	vM	P	vP	vP/P																										vMvP	vMvP
661	34	90268-24-9	Butanamide, 2,2'- [(3,3'-dichloro[1,1'-bi- phenyl]-4,4'- diyl)bis(azo)]bis[3- oxo-, N,N'-bis(4- chloro-2,5-dimethoxy- phenyl and 2,4-xylyl) derivs.	C36H33Cl3N6O6	9.24463	9.24465	9.24241	9.24241	not M	vM	not M/M	P	vP	vP/P	0.0061	0.0024	0.006	0.051	0.0034	0.001			0.014						0.0024	0.001	T	T		Pot. T	T	T	T	Pot T	Pot. T	PT - M?	Potential PMT
662	34	83016-70-0	2-[(2-[2-(dimethyla- mino)eth- oxy]ethyl)methyla- mino]ethanol	C9H22N2O2	-3.98631	-7.47858	-0.910592	-7.47858	vM	vM	vM	P	vP	vP/P																										vMvP	vMvP
663	34	1671-49-4	4-mesyl-2-nitrotolu- ene	C8H9NO4S	1.26696	1.26696	1.26696	1.26696	vM	vM	vM	P	vP	vP/P																										vMvP	vMvP
664	34	3030-47-5	Bis(2-dimethylami- noethyl)(me- thyl)amine	C9H23N3	-3.19986	-6.7159	-0.164945	-6.7159	vM	vM	vM	vP	vP	vP																										vMvP	vMvP
665	34	107-46-0	Hexamethyldisiloxane	C6H18OSi2	3.0278	3.0278	3.0278	3.0278	vM	vM	vM	P	vP	vP/P																										vMvP	vMvP
666	34	22042-96-2	[[(phosphonome- thyl)imino]bis[(eth- ylenenitrilo)bis(meth- ylene)]]tetrakisphos- phonic acid, sodium salt	C9H27N3NaO15P5	-14.6915	-13.6087	-18.3587	-18.3587	vM	vM	vM	P	vP	vP/P																										vMvP	vMvP
667	34	34690-00-1	[[(phosphonome- thyl)imino]bis[hexa- methylenenitrilo- bis(meth- ylene)]]tetrakisphos- phonic acid	C17H44N3O15P5	-11.9134	-10.8305	-15.5805	-15.5805	vM	vM	vM	P	vP	vP/P																										vMvP	vMvP
668	34	61792-09-4	Pentasodium pen- tahydrogen [[(phos- phonatome- thyl)imino]bis[ethane- 2,1-diylnitrilo- bis(meth- ylene)]]tetrakisphos- phonate	C9H22N3Na5O15P5	-14.6915	-13.6087	-18.3588	-18.3588	vM	vM	vM	P	vP	vP/P																										vMvP	vMvP
669	34	129909-90-6	4-amino-N-(1,1-di- methylethyl)-4,5-di- hydro-3-(1-meth- ylethyl)-5-oxo-1H- 1,2,4-triazole-1-car- boxamide	C10H19N5O2	0.958003	0.941807	0.958013	0.941807	vM	vM	vM	P	vP	vP/P																										vMvP	vMvP
670	34	2312-35-8	Propargite	C19H26O4S	4.70728	4.70728	4.70728	4.70728	not M	M	not M/M	P	vP	vP/P	0.413	0.142	0.18	0.225	0.035	0.026			0.231				0.222		0.142	0.026	not T	T	T	T	T	not T		Pot T	Pot. T	PT - M?	Potential PMT
671	34	12108-13-3	Tricarbonyl(methylcy- clopentadienyl)man- ganese	C9H7MnO3	1.78602	1.78602	1.78602	1.78602	vM	M	vM/M	P	vP	vP/P																										vMvP	vMvP
672	34	87-62-7	2,6-xylidine	C8H11N	2.17028	1.69272	2.17115	1.69272	vM	vM	vM	vP	P	vP/P																										vMvP	vMvP
673	34	123-30-8	4-aminophenol	C6H7NO	0.829011	-0.54149	0.823601	-0.54149	vM	vM	vM	vP	P	vP/P																										vMvP	vMvP
674	34	2226-96-2	4-hydroxy-2,2,6,6-tet- ramethylpiperidinoxyl	C9H18NO2	0.222622	0.222549	0.222622	0.222549	vM	vM	vM	not P	P	P/not P	33.9	29.5	292	9.97	2.06	28.3									29.5	2.06	not T	not T		T	T/not T	not T		Pot T	Pot. T	M - Pot T - P?	Potential PMT
675	34	4065-45-6	Sulisobenzone	C14H11NaO6S	-0.132307	0.424746	-1.45374	-1.45374	vM	vM	vM	P	P	P	462	1160	5580	664	95.1	468	130000		8990						462	95.1	not T	not T		T	T/not T	not T				PM - T?	Potential PMT
676	34	5281-09-4	Calcium 3-hydroxy-4- [(4-methyl-2-sulpho- natophenyl)azo]-2- naphthoate	C18H12CaN2O6S	-0.645184	1.79878	-0.810034	-0.810034	vM	vM	vM	P	P	P	x														0	0				T	T	T	T			PMT	PMT
677	34	13472-08-7	2,2'-azobis[2-methyl- butyronitrile]	C10H16N4	2.31541	2.31541	2.31541	2.31541	vM	vM	vM	P	P	P	2.87	1.97	3.16	1.23	0.47	0.312									1.97	0.312	not T	not T		T	T/not T	T	T	Pot T	Pot. T	PMT	PMT
678	34	37971-36-1	2-phosphonobutane- 1,2,4-tricarboxylic acid	C7H11O9P	-11.751	-4.69271	-15.2167	-15.2167	vM	vM	vM	not P	P	P/not P	320000	1740000	4290000	39500	66200	281000			5280000				61400		320000	39500	not T	not T		T	T/not T	T	T	Pot T	Pot. T	MT - P?	Potential PMT
679	34	98362-33-5	2,3-Epoxypropyl ne- odecanoate, oligo- meric reaction prod- ucts with toluene-4- sulfonic acid	C20H32O6S	3.27426	3.27426	3.27426	3.27426	vM	M	vM/M		vP	vP																										vMvP	vMvP
680	34	67-68-5	Dimethyl sulfoxide	C2H6OS	-1.40787	-1.40787	-1.40787	-1.40787	vM	vM	vM	vP	Pot. P/vP ++	vP/P	4620	21200	34000	623	903	3460			62100				942		4620	623	not T	not T	not T	T	T/not T	not T		Pot T	Pot. T	PM - Pot T	PM - Pot T
681	34	75-77-4	Chlorotrimethylsilane	C3H9ClSi	2.0128	2.0128	2.0128	2.0128	vM	vM	vM	P	Pot. P/vP ++	P/Pot. P	17.5	19.6	33	5.07	2.16	3.4			41.6				6.06		17.5	2.16	not T	not T		T	T/not T	not T		Pot T	Pot. T	PM - Pot T	PM - Pot T
682	34	75-91-2	tert-butyl hydroper- oxide	C4H10O2	0.98471	0.984718	0.983894	0.983894	vM	vM	vM	vP	Pot. P/vP ++	vP/P	0.619	5.5	1.32	0.213	6.3	4.35									0.619	0.213	not T	T	not T	T	T/not T	T	T	Pot T	Pot. T	PMT	PMT
683	34	76-03-9	Trichloroacetic acid	C2HCl3O2	-1.99286	-0.733581	-2.00035	-2.00035	vM	vM	vM	vP	Pot. P/vP ++	vP/P	0.03	2000	2000	0.01	9.36	50.1									0.03	0.01	T	T	not T	Pot. T	T/not T	T	T	Pot T	Pot. T	PMT	PMT
684	34	77-73-6	3a,4,7,7a-tetrahydro- 4,7-methanoindene	C10H12	2.16419	2.16419	2.16419	2.16419	vM	M	vM/M	vP	Pot. P/vP ++	vP/P	7.17	6.17	9.76	2.39	0.812	1.08			12.4				2.74		6.17	0.812	not T	not T	not T	T	T/not T	not T		Pot T	Pot. T	PM - Pot T	PM - Pot T
685	34	78-40-0	Triethyl phosphate	C6H15O4P	1.1842	1.1842	1.1842	1.1842	vM	vM	vM	vP	Pot. P/vP ++	vP/P	133	260	111	23.6	246	10.6			181				21.2		111	10.6	not T	not T	not T	T	T/not T	T	T	Pot T	Pot. T	PMT	PMT
686	34	80-15-9	α,α-dimethylbenzyl hydroperoxide	C9H12O2	2.35237	2.35238	2.35152	2.35152	vM	M	vM/M	vP	Pot. P/vP ++	vP/P	0.409	2.69	0.893	0.159	1.67	1									0.409	0.159	not T	T		T	T	T	T	Pot T	Pot. T	PMT	PMT
687	34	80-43-3	Bis(α,α-dimethylben- zyl) peroxide	C18H22O2	5.15197	5.15197	5.15197	5.15197	not M	M	not M/M	vP	Pot. P/vP ++	vP/P	0.041	0.108	0.096	0.023	0.01	0.004									0.041	0.004	T	T	T	T	T	not T		Pot T	Pot. T	PT - M?	Potential PMT
688	34	80-51-3	4,4'-oxydi(benzene- sulphonohydrazide)	C12H14N4O5S2	0.0924135	0.0892471	0.0711316	0.0711316	vM	vM	vM	vP	Pot. P/vP ++	vP/P	191	4120	3170	52.1	336	17.8			2200						191	17.8	not T	not T	T	T	T/not T	T	T	Pot T	Pot. T	PMT	PMT
689	34	88-72-2	2-nitrotoluene	C7H7NO2	2.42665	2.42665	2.42665	2.42665	vM	vM	vM	vP	Pot. P/vP ++	vP/P	26.9	31.5	53.7	7.59	3.37	5.46			67.8				9.16		26.9	3.37	not T	not T	not T	T	T/not T	T	T	Pot T	Pot. T	PMT	PMT
690	34	88-73-3	1-chloro-2-nitroben- zene	C6H4ClNO2	2.51727	2.51727	2.51727	2.51727	vM	vM	vM	vP	Pot. P/vP ++	vP/P	26.5	29.9	29.6	7.62	3.28	0.37			63.7				9.14		26.5	0.37	not T	not T	not T	T	T/not T	T	T	Pot T	Pot. T	PMT	PMT
691	34	97-74-5	Tetramethylthiuram monosulphide	C6H12N2S3	2.13813	2.13813	2.13813	2.13813	vM	vM	vM	P	Pot. P/vP ++	P/Pot. P	0.163	1.16	0.366	0.026	0.096	0.033									0.163	0.026	not T	T	T	T	T	not T		Pot T	Pot. T	PMT	PMT
692	34	99-99-0	4-nitrotoluene	C7H7NO2	2.42665	2.42665	2.42665	2.42665	vM	vM	vM	vP	Pot. P/vP ++	vP/P	26.9	31.5	53.7	7.59	3.37	5.46			67.8				9.16		26.9	3.37	not T	not T	not T	T	T/not T	T	T	Pot T	Pot. T	PMT	PMT
693	34	100-43-6	4-vinylpyridine	C7H7N	1.4813	0.618438	1.49216	0.618438	vM	vM	vM	vP	Pot. P/vP ++	vP/P	58.3	87.6	158	14.4	7.92	15			199				18.1		58.3	7.92	not T	not T	T	T	T/not T	not T		Pot T	Pot. T	PM - Pot T	PM - Pot T
694	34	100-61-8	N-methylaniline	C7H9N	1.44394	0.686486	1.446	0.686486	vM	vM	vM	vP	Pot. P/vP ++	vP/P	67.9	105	100	16.4	9.31	18			241				20.8		67.9	9.31	not T	not T	T	T	T/not T	T	T	Pot T	Pot. T	PMT	PMT
695	34	100-97-0	Methenamine	C6H12N4	0.360571	-1.79144	0.391807	-1.79144	vM	vM	vM	P	Pot. P/vP ++	P/Pot. P	58900	17300	49800	11700	710	153000									17300	710	not T	not T	not T	T	T/not T	not T		Pot T	Pot. T	PM - Pot T	PM - Pot T
696	34	102-08-9	1,3-diphenyl-2-thiou- rea	C13H12N2S	4.00852	4.00852	4.00845	4.00845	M	M	M	P	Pot. P/vP ++	P/Pot. P	0.494	1.33	26.6	0.168	0.05	4.36									0.494	0.05	not T	T	not T	T	T/not T	T	T	Pot T	Pot. T	PMT	PMT
697	34	107-66-4	Dibutyl hydrogen phosphate	C8H19O4P	0.0081141	0.491551	0.00722584	0.00722584	vM	vM	vM	vP	Pot. P/vP ++	vP/P	46.1	55.4	95	12.8	5.82	9.58			120				15.5		46.1	5.82	not T	not T		T	T/not T	not T		Pot T	Pot. T	PM - Pot T	PM - Pot T
698	34	108-42-9	3-chloroaniline	C6H6ClN	1.74824	1.63619	1.74836	1.63619	vM	vM	vM	vP	Pot. P/vP ++	vP/P	4.27	0.35	20.9	1.31	0.019	1									0.35	0.019	not T	T	T	T	T	T	T	Pot T	Pot. T	PMT	PMT
699	34	109-01-3	1-methylpiperazine	C5H12N2	-2.63622	-4.54562	-0.842316	-4.54562	vM	vM	vM	P	Pot. P/vP ++	P/Pot. P	127	85.1	965	34	5.22	141									85.1	5.22	not T	not T	not T	T	T/not T	not T		Pot T	Pot. T	PM - Pot T	PM - Pot T
700	34	119-64-2	1,2,3,4-tetrahy- dronaphthalene	C10H12	3.4255	3.4255	3.4255	3.4255	vM	vM	vM	vP	Pot. P/vP ++	vP/P	2.03	1.29	1.9	0.795	0.208	0.229			2.42				0.866		1.29	0.208	not T	not T	T	T	T/not T	not T				PM - T?	Potential PMT
701	34	345-92-6	Bis(4-fluorophenyl) ketone	C13H8F2O	3.718	3.718	3.718	3.718	M	M	M	P	Pot. P/vP ++	P/Pot. P	6.43	4.78	7.3	2.32	0.694	0.845			9.28				2.59		4.78	0.694	not T	not T		T	T/not T	T	T	Pot T	Pot. T	PMT	PMT
702	34	482-89-3	2-(1,3-dihydro-3-oxo- 2H-indol-2-ylidene)-1,2-dihydro-3H-indol- 3-one	C16H10N2O2	2.63894	2.65235	2.08428	2.08428	vM	vM	vM	P	Pot. P/vP ++	P/Pot. P	13.1	17.7	37.7	6.73	3.43	7.03			128				75.7		13.1	3.43	not T	not T		T	T/not T	not T		Pot T	Pot. T	PM - Pot T	PM - Pot T
703	34	584-84-9	4-methyl-m-phe- nylene diisocyanate	C9H6N2O2	2.30578	2.30578	2.30578	2.30578	vM	M	vM/M	vP	Pot. P/vP ++	vP/P	3.78	2.61	3.91	1.41	0.398	0.462			4.98				1.56		2.61	0.398	not T	not T	not T	T	T/not T	T	T	Pot T	Pot. T	PMT	PMT
704	34	599-61-1	3,3'-sulphonyldiani- line	C12H12N2O2S	1.27021	1.25083	1.27023	1.25083	vM	vM	vM	vP	Pot. P/vP ++	vP/P	17.2	5.32	169	7.77	0.058	2.82									5.32	0.058	not T	not T		T	T/not T	T	T	Pot T	Pot. T	PMT	PMT
705	34	1758-73-2	Aminoimino- methanesulphinic acid	CH4N2O2S	-0.9657	-0.965674	-0.968223	-0.968223	vM	vM	vM	not P	Pot. P/vP ++	P/not P	12800	4500	70500	2710	201	27600									4500	201	not T	not T	not T	T	T/not T	not T		Pot T	Pot. T	M - Pot T - P?	Potential PMT
706	34	1761-71-3	4,4'-methylenebis(cy- clohexylamine)	C13H26N2	-3.77391	-4.05254	-0.902488	-4.05254	vM	vM	vM	P	Pot. P/vP ++	P/Pot. P	0.508	0.823	5.96	0.187	0.078	0.222									0.508	0.078	not T	T		T	T	not T		Pot T	Pot. T	PMT	PMT
707	34	2440-22-4	2-(2H-benzotriazol-2- yl)-p-cresol	C13H11N3O	3.1846	3.18619	3.04965	3.04965	vM	M	vM/M	P	Pot. P/vP ++	P/Pot. P	1.82	14.2	6.32	0.569	0.504	0.455									1.82	0.455	not T	not T		T	T/not T	not T		Pot T	Pot. T	PM - Pot T	PM - Pot T
708	34	2554-06-5	2,4,6,8-tetramethyl- 2,4,6,8-tetravinylcy- clotetrasiloxane	C12H24O4Si4	3.984	3.984	3.984	3.984	M	M	M	P	Pot. P/vP ++	P/Pot. P	0.0061	0.00076	0.00075	0.0057	0.00037	0.00014			0.00099				0.0047		0.00075	0.00014	T	T		T	T	not T		Pot T	Pot. T	PMT	PMT
709	34	2680-03-7	N,N-dimethylacryla- mide	C5H9NO	0.173357	0.17334	0.173357	0.17	vM	vM	vM	vP	Pot. P/vP ++	vP/P	0.382	97.5	38.5	0.1	0.497	2.04			72.7				7.13		0.382	0.1	not T	T		T	T	T	T	Pot T	Pot. T	PMT	PMT
710	34	3006-86-8	Cyclohexyli- denebis[tert-butyl] peroxide	C14H28O4	4.39612	4.39612	4.39612	4.39612	M	vM	vM/M	P	Pot. P/vP ++	P/Pot. P	0.029	0.07	0.069	0.017	0.0054	0.002									0.029	0.002	not T	T		T	T	not T		Pot T	Pot. T	PMT	PMT
711	34	3468-63-1	1-[(2,4-dinitro- phenyl)azo]-2-naph- thol	C16H10N4O5	4.41939	4.84967	3.22379	3.22379	vM	M	vM/M	P	Pot. P/vP ++	P/Pot. P	0.06	0.118	0.031	0.019	0.007	0.002			0.458				0.033		0.031	0.002	T	T		T	T	T	T	Pot T	Pot. T	PMT	PMT
712	34	3710-84-7	N,N-diethylhydroxyla- mine	C4H11NO	0.138289	-0.237866	0.138884	-0.237866	vM	vM	vM	vP	Pot. P/vP ++	vP/P	21.6	18.3	184	6.29	1.26	18.7									18.3	1.26	not T	not T	not T	T	T/not T	not T				PM - T?	Potential PMT
713	34	5026-74-4	p-(2,3-epoxypropoxy)- N,N-bis(2,3-epoxypro- pyl)aniline	C15H19NO4	1.44741	1.44384	1.44742	1.44384	vM	vM	vM	P	Pot. P/vP ++	P/Pot. P	x	71.3	6.13	x	6.74	0.468									6.13	0.468	not T	not T		T	T/not T	T	T	Pot T	Pot. T	PMT	PMT
714	34	6674-22-2	1,8-diazabicy- clo[5.4.0]undec-7-ene	C9H16N2	-1.60248	-1.60808	-1.2478	-1.60808	vM	vM	vM	vP	Pot. P/vP ++	vP/P	0.926	1.32	10.2	0.326	0.117	0.464									0.926	0.117	not T	T		T	T	not T		Pot T	Pot. T	PMT	PMT
715	34	6864-37-5	2,2'-dimethyl-4,4'- methylenebis(cyclo- hexylamine)	C15H30N2	-3.06834	-3.32263	-0.259337	-3.32263	vM	vM	vM	vP	Pot. P/vP ++	vP/P	0.148	0.291	1.91	0.059	0.03	0.053									0.148	0.03	not T	T	not T	T	T/not T	not T				PM - T?	Potential PMT
716	34	7226-23-5	Tetrahydro-1,3-dime- thyl-1H-pyrimidin-2- one	C6H12N2O	-0.580695	-0.580696	-0.580695	-0.580696	vM	vM	vM	P	Pot. P/vP ++	P/Pot. P	0.87	905	1120	0.304	24.1	21.2			82.1				2.68		0.87	0.304	not T	T		T	T	not T		Pot T	Pot. T	PMT	PMT
717	34	25321-09-9	Diisopropylbenzene	C12H18	4.46326	4.46326	4.46326	4.46326	M	M	M	P	Pot. P/vP ++	P/Pot. P	x														0	0			T	T	T	not T				PMT	PMT
718	34	26471-62-5	m-tolylidene diisocya- nate	C9H6N2O2	2.30578	2.30578	2.30578	2.30578	vM	M	vM/M	vP	Pot. P/vP ++	vP/P	x														0	0			not T	T	T/not T	T	T	Pot T	Pot. T	PMT	PMT
719	34	38083-17-9	Climbazole	C15H17ClN2O2	4.25122	3.74882	4.33406	3.74882	M	M	M	P	Pot. P/vP ++	P/Pot. P	0.22	1.66	0.288	0.121	0.029	0.034									0.22	0.029	not T	T		T	T	T	T	Pot T	Pot. T	PMT	PMT
720	34	53988-10-6	1,3-dihydro-4(or 5)- methyl-2H-benzimid- azole-2-thione	C8H8N2S	2.54792	2.5487	2.47772	2.47772	vM	vM	vM	P	Pot. P/vP ++	P/Pot. P	x														0	0				T	T	T	T	Pot T	Pot. T	PMT	PMT
721	34	68937-41-7	Phenol, isopropy- lated, phosphate (3:1)	C27H33O4P	8.82268	8.82268	8.82268	8.82268	not M	M	not M/M	vP	Pot. P/vP ++	vP/P	x														0	0				T	T/not T	not T		Pot T	Pot. T	P - Pot T - M?	Potential PMT
722	34	71604-74-5	m-(2,3-epoxypro-poxy)-N,N-bis(2,3- epoxypropyl)aniline	C15H19NO4	1.44742	1.44731	1.44742	1.44731	vM	vM	vM	P	Pot. P/vP ++	P/Pot. P	x	71.3	6.13	x	6.74	0.468									6.13	0.468	not T	not T	T	T	T/not T	T	T	Pot T	Pot. T	PMT	PMT
723	34	71868-10-5	2-methyl-1-(4-methyl- thiophenyl)-2-mor- pholinopropan-1-one	C15H21NO2S	2.8256	1.54189	2.83356	1.54189	vM	vM	vM	P	Pot. P/vP ++	P/Pot. P	1.62	2.32	17.9	0.571	0.207	0.805									1.62	0.207	not T	not T		T	T/not T	not T		Pot T	Pot. T	PM - Pot T	PM - Pot T
724	34	110553-27-0	4,6-bis(octylthiome- thyl)-o-cresol	C25H44OS2	9.92086	9.92195	9.82452	9.82452	not M	vM	not M/M	P	Pot. P/vP ++	P/Pot. P	1.6e-05	0.0023	0.00013	0.00024	0.0011	3e-05	2.3e-10		1.2e-05						2.3e-10	3e-05	T	T		T	T	not T		Pot T	Pot. T	PT - M?	Potential PMT
725	34	27955-94-8	4,4',4''-(ethan-1,1,1-triyl)triphenol	C20H18O3	4.87382	4.87521	4.74276	4.74276	not M	vM	not M/M	P	Pot. P/vP ++	P/Pot. P	1.01	1.91	0.627	0.191	0.618	0.24									0.627	0.191	not T	T	not T	T	T/not T	not T		Pot T	Pot. T	P - Pot T - M?	Potential PMT
726	34	74091-64-8	2,5-bis-isocyanatome- thyl-bicy- clo[2.2.1]heptane	C9H10N2O2	1.97123	1.97123	1.97123	1.97123	vM	vM	vM	P	Pot. P/vP ++	P/Pot. P	x														0	0				T	T	T	T			PMT	PMT
727	34	162881-26-7	Phenyl bis(2,4,6-tri- methylbenzoyl)-phos- phine oxide	C26H27O3P	7.159	7.159	7.159	7.159	not M	M	not M/M	P	Pot. P/vP ++	P/Pot. P	2.14	1.04	1.44	0.965	0.201	0.188			1.84				1.01		1.04	0.188	not T	not T		T	T/not T	not T		Pot T	Pot. T	P - Pot T - M?	Potential PMT
728	34	94239-04-0	2-fluoro-6-trifluoro- methylpyridine	C6H3F4N	2.5559	2.5559	2.5559	2.5559	vM	vM	vM	P	Pot. P/vP ++	P/Pot. P	60.4	82	145	15.7	7.94	14.1			182				19.4		60.4	7.94	not T	not T		T	T/not T	not T		Pot T	Pot. T	PM - Pot T	PM - Pot T
729	34	25068-38-6	4,4'-Isopropylidenedi- phenol, oligomeric re- action products with 1-chloro-2,3-epoxy- propane	C18H21ClO3	4.04426	4.04497	3.97608	3.97608	M	vM	vM/M		Pot. P/vP ++	Pot. P	x														0	0				T	T					PMT	PMT
730	34	1112-39-6	Dimethoxydime- thylsilane	C4H12O2Si	0.3038	0.3038	0.3038	0.3038	vM	vM	vM	P	Pot. P/vP ++	P/Pot. P	0.617	9.38	10.8	1.97	0.606	0.941									0.617	0.606	not T	T		T	T	not T		Pot T	Pot. T	PMT	PMT
731	34	56773-42-3	Tetraethylammonium heptadecafluorooc- tanesulphonate	C16H20F17NO3S	3.05343	3.05343	3.05343	3.05343	vM	vM	vM	P	vP	vP/P																										vMvP	vMvP
732	34	79-01-6	Trichloroethylene	C2HCl3	2.17833	2.17833	2.17833	2.17833	vM	vM	vM	vP	P	vP/P																										vMvP	vMvP
733	34	25550-51-0	Hexahydro- methylphthalic anhy- dride	C9H12O3	1.53409	1.53409	1.53409	1.53409	vM	vM	vM	vP	Pot. P/vP ++	vP/P	x														0	0				T	T	not T		Pot T	Pot. T	PMT	PMT
734	34	840-65-3	Dimethyl naphtha- lene-2,6-dicarbox- ylate	C14H12O4	2.96968	2.96968	2.96968	2.96968	vM	M	vM/M	vP	Pot. P/vP ++	vP/P	7.48	20.1	10.6	2.52	10.8	0.666			15.3				2.54		7.48	0.666	not T	not T	T	T	T/not T	not T		Pot T	Pot. T	PM - Pot T	PM - Pot T
735	34	90268-23-8	Butanamide, 2,2'- [(3,3'-dichloro[1,1'-bi- phenyl]-4,4'-diyl)bis(azo)]bis[3- oxo-, N,N'-bis(p-anisyl and Ph) derivs.	C33H28Cl2N6O5	7.77144	7.77144	7.77133	7.77133	not M	vM	not M/M	P	vP	vP/P	x														0	0				Pot. T	not T	not T		Pot T	Pot. T	P - Pot T - M?	Potential PMT
736	34	5468-75-7	2,2'-[(3,3'-di-chloro[1,1'-biphenyl]- 4,4'-diyl)bis(azo)]bis[N-(2- methylphenyl)-3-oxo- butyramide]	C34H30Cl2N6O4	8.95595	8.95595	8.95583	8.95583	not M	vM	not M/M	vP	vP	vP	0.017	0.01	0.022	0.099	0.011	0.0026			0.047						0.01	0.0026	T	T		Pot. T	T/not T	not T		Pot T	Pot. T	P - Pot T - M?	Potential PMT
737	34	5567-15-7	2,2'-[(3,3'-di-chloro[1,1'-biphenyl]- 4,4'-diyl)bis(azo)]bis[N-(4- chloro-2,5-dimethoxy- phenyl)-3-oxobutyra- mide]	C36H32Cl4N6O8	8.50647	8.50651	8.5021	8.5021	not M	vM	not M/M	vP	vP	vP	0.01	0.0046	0.011	0.073	0.0058	0.0016			0.025						0.0046	0.0016	T	T		Pot. T	T	T	T	Pot T	Pot. T	PT - M?	Potential PMT
738	34	36888-99-0	5,5'-(1H-isoindole- 1,3(2H)-diylidene)dibarbituric acid	C16H9N5O6	-2.96768	-2.13129	-5.71331	-5.71331	vM	vM	vM	P	vP	vP/P																										vMvP	vMvP
739	34	68610-86-6	Butanamide, 2,2'- [(3,3'-dichloro[1,1'-bi- phenyl]-4,4'- diyl)bis(azo)]bis[3- oxo-, N,N'-bis(o-anisyl and 2,4-xylyl) derivs.	C36H34Cl2N6O4	0.81			0.81	vM	vM	vM	P	vP	vP/P																										vMvP	vMvP
740	34	1217271-49-2	1,6-Bis[2,2-dimethyl- 3-(N-morpholino)- propylideneamino]- hexane	C24H46N4O2	1.1			1.1	vM	vM	vM	P	vP	vP/P																										vMvP	vMvP
741	34	22094-93-5	2,2'-[(2,2',5,5'-tetra-chloro[1,1'-biphenyl]- 4,4'-diyl)bis(azo)]bis[N- (2,4-dimethylphenyl)- 3-oxobutyramide]	C36H32Cl4N6O4	11.1909	11.1909	11.1908	11.1908	not M	vM	not M/M	P	vP	vP/P	0.00064	0.00011	0.00035	0.011	0.00028	0.00012			0.0011						0.00011	0.00012	T	T		Pot. T	T/not T	not T		Pot T	Pot. T	P - Pot T - M?	Potential PMT
742	34	199119-58-9	sodium (4,6-di- methoxypyrimidin-2- yl)carbamoyl-[[3-(2,2,2-trifluoroeth- oxy)-2-pyridyl]sul- fonyl]azanide	C14H13F3N5NaO6S	0.0422918	1.10465	-0.0060906	-0.0060906	vM	vM	vM	P	vP	vP/P																										vMvP	vMvP
743	34	849608-59-9	Tetra potassium 5,5'- [ethane-1,2- diylbis[thio-1,3,4-thia- diazole-5,2-diyldi- azene-2,1-diyl(5- amino-3-tert-buyl-1H- pyrazole-4,1- diyl)]}diisophthalate	C36H32K4N14O8S4	-2.7			-2.7	vM	vM	vM		vP	vP																										vMvP	vMvP
744	34	13676-54-5	1,1'-(methylenedi-p- phenylene)bismalei- mide	C21H14N2O4	2.61001	2.60996	2.61001	2.60996	vM	vM	vM	vP	Pot. P/vP ++	vP/P	1.95	26.2	14.7	0.138	9.06	5.44									1.95	0.138	not T	not T		T	T/not T	T	T	Pot T	Pot. T	PMT	PMT
745	34	115-10-6	Dimethyl ether	C2H6O	0.124549	0.124549	0.124549	0.124549	vM	vM	vM	vP	Pot. P/vP ++	vP/P	349	979	2060	61.4	58.1	163			2560				85.5		349	58.1	not T	not T	not T	T	T/not T	not T		Pot T	Pot. T	PM - Pot T	PM - Pot T
746	34	80-73-9	1,3-dimethylimidazol- idin-2-one	C5H10N2O	-0.640655	-0.640655	-0.640655	-0.640655	vM	vM	vM	P	Pot. P/vP ++	P/Pot. P	1.19	2500	2540	0.41	50.9	44.4			125				3.7		1.19	0.41	not T	not T	not T	T	T/not T	not T		Pot T	Pot. T	PM - Pot T	PM - Pot T
747	34	154279-60-4	4,4'-methylenebis(N- sec-butylcyclohexa- mine)	C21H42N2	-0.876717	-1.01356	1.49292	-1.01356	vM	vM	vM	P	Pot. P/vP ++	P/Pot. P	0.0018	0.0069	0.032	0.00091	0.001	0.00032									0.0018	0.00032	T	T		T	T	not T		Pot T	Pot. T	PMT	PMT
748	34	85-27-8	4-(1-Phenylethyl)- benzene-1,3-diol	C14H14O2	3.74344	3.74493	3.6154	3.6154	M	vM	vM/M	P	Pot. P/vP ++	P/Pot. P	1.78	11	2.24	0.284	3.82	1.03									1.78	0.284	not T	not T		T	T/not T	not T		Pot T	Pot. T	PM - Pot T	PM - Pot T
749	34	2781-10-4	Dibutyltin bis(2- ethylhexanoate)	C24H50O4Sn	6.1356	6.13559	6.1356	6.13559	not M	M	not M/M	P	Pot. P/vP ++	P/Pot. P	x														0	0				T	T	T	T	Pot T	Pot. T	PT - M?	Potential PMT
750	34	26898-17-9	Dibenzyltoluene	C21H20	6.67026	6.67026	6.67026	6.67026	not M	M	not M/M	P	Pot. P/vP ++	P/Pot. P	x														0	0				T	T/not T	not T		Pot T	Pot. T	P - Pot T - M?	Potential PMT
751	34	542-02-9	6-methyl-1,3,5-tria- zine-2,4-diyldiamine	C4H7N5	-0.395767	-2.21186	-0.00504064	-2.21186	vM	vM	vM	P	vP	vP/P																										vMvP	vMvP
752	34	7704-67-8	Erythromycin thiocya- nate	C38H68N2O13S	0.602183	-0.891552	2.29304	-0.891552	vM	vM	vM	P	Pot. P/vP ++	P/Pot. P	x														0	0			not T	Pot. T	T/not T	not T				PM - T?	Potential PMT
753	34	25321-14-6	Dinitrotoluene	C7H6N2O4	2.36664	2.36664	2.36664	2.36664	vM	vM	vM	P	Pot. P/vP ++	P/Pot. P	x														0	0			not T	T	T/not T	T	T	Pot T	Pot. T	PMT	PMT
754	34	79-46-9	2-nitropropane	C3H7NO2	0.799354	0.802215	0.581737	0.581737	vM	vM	vM	P	Pot. P/vP ++	P/Pot. P	187	386	755	38.8	28.2	65.2			944				51.4		187	28.2	not T	not T	not T	T	T/not T	not T		Pot T	Pot. T	PM - Pot T	PM - Pot T
755	34	96-12-8	1,2-dibromo-3-chloro- propane	C3H5Br2Cl	2.59575	2.59575	2.59575	2.59575	vM	M	vM/M	P	vP	vP/P																										vMvP	vMvP
756	34	118-79-6	2,4,6-tribromophenol	C6H3Br3O	3.24576	3.97398	1.97579	1.97579	vM	vM	vM	not P	vP	P/not P	0.136	1.65	6.5	0.485	0.265	0.176	0.057		0.759						0.057	0.176	not T	T	T	T	T	not T		Pot T	Pot. T	MT - P?	Potential PMT
757	34	55-56-1	Chlorhexidine	C22H30Cl2N10	-1.09273	-1.20011	1.05829	-1.20011	vM	M	vM/M	P	vP	vP/P																										vMvP	vMvP
758	34	4404-43-7	4,4'-bis[4-[bis(2-hy- droxyethyl)amino]-6- anilino-1,3,5-triazin-2- yl]amino]stilbene- 2,2'-disulphonic acid	C40H44N12O10S2	0.933977	-0.477942	0.974748	-0.477942	vM	vM	vM	P	vP	vP/P																										vMvP	vMvP
759	34	6022-22-6	Disodium 4,4'-dia- mino-9,9',10,10'-tet- rahydro-9,9',10,10'-tetraoxo[1,1'-bian- thracene]-3,3'-disul- phonate	C28H14N2Na2O10S2	-1.23744	-1.23743	-1.23744	-1.23744	vM	vM	vM	P	vP	vP/P																										vMvP	vMvP
760	34	6358-37-8	2,2'-[(3,3'-di-chloro[1,1'-biphenyl]- 4,4'-diyl)bis(azo)]bis[N-(4- methylphenyl)-3-oxo- butyramide]	C34H30Cl2N6O4	8.95595	8.95595	8.95586	8.95586	not M	vM	not M/M	P	vP	vP/P	0.0033	0.0011	0.0029	0.032	0.0018	0.00057			0.0074						0.0011	0.00057	T	T		Pot. T	T	not T		Pot T	Pot. T	PT - M?	Potential PMT
761	34	52299-25-9	bis(nonafluorobu- tyl)phosphinic acid	C8HF18O2P	3.31934	3.31974	3.31934	3.31934	vM	vM	vM	P	vP	vP/P																										vMvP	vMvP
762	34	25956-17-6	Disodium 6-hydroxy- 5-[(2-methoxy-4-sul- phonato-m- tolyl)azo]naphtha- lene-2-sulphonate	C18H14N2Na2O8S2	-1.71421	-1.70451	-1.72836	-1.72836	vM	vM	vM	P	vP	vP/P																										vMvP	vMvP
763	34	35453-19-1	5-amino-2,4,6-triio- doisophthalic acid	C8H2I3NO4	-3.47041	1.26684	-3.80811	-3.80811	vM	vM	vM	P	vP	vP/P																										vMvP	vMvP
764	34	68391-08-2	Alcohols, C8-14, γ-ω- perfluoro	C9H8F12O	4.05073	4.05073	4.05073	4.05073	M	M	M	vP	vP	vP	x														0	0				T	T	not T		Pot T	Pot. T	PMT	PMT
765	34	111453-32-8	rac-5-Amino-N-(2,3- dihydroxypropyl)- 2,4,6-triiodoisophtha- lamic acid	C11H11I3N2O5	-2.06345	0.290865	-2.18549	-2.18549	vM	vM	vM	P	vP	vP/P																										vMvP	vMvP
766	34	1072957-71-1	N-[9-(dichloromethyli- dene)-1,2,3,4-tetrahy- dro-1,4-meth- anonaphthalen-5-yl]- 3-(difluoromethyl)-1- methyl-1H-pyrazole- 4-carboxamide	C18H15Cl2F2N3O	3.85073	3.85071	3.85073	3.85071	M	M	M	P	vP	vP/P	1.9	0.698	0.742	1.14	0.072	0.071			0.339						0.339	0.071	not T	T		T	T	not T		Pot T	Pot. T	PMT	PMT
767	34	155661-07-7	rac-[(2R,4R)-2-(2,4-DI- CHLOROPHENYL)-2- (1H-1,2,4-TRIAZOL-1- YLMETHYL)-1,3-DIOX- OLAN-4-YL]METHYL METHANESULFONATE MONOHYDROCHLO- RIDE	C14H15Cl2N3O5S.ClH	1.7			1.7	vM	vM	vM	P	P	P	x														0	0				T	T	not T		Pot T	Pot. T	PMT	PMT
768	34	4433-79-8	4'-chloro-2',5'-di- methoxyacetoacetan- ilide	C12H14ClNO4	1.72136	1.72151	1.70651	1.70651	vM	M	vM/M	vP	Pot. P/vP ++	vP/P	27	318	292	12.4	39.9	2.74			244						27	2.74	not T	not T		T	T/not T	T	T	Pot T	Pot. T	PMT	PMT
769	34	6610-29-3	4-methylthiosemi- carbazide	C2H7N3S	-0.547071	-0.779268	-0.54677	-0.779268	vM	vM	vM	P	Pot. P/vP ++	P/Pot. P	1.95	5.58	7.27	0.184	3.7	27.4							213		1.95	0.184	not T	not T		T	T/not T	T	T	Pot T	Pot. T	PMT	PMT
770	34	68512-65-2	Resin acids and Rosin acids, esters with eth- ylene glycol	Not applicable	2.44	6.5		2.44	vM	vM	vM		Pot. P/vP ++	Pot. P	x														0	0				T	T					PMT	PMT
771	34	54068-28-9	Tin, dioctylbis(2,4- pentanedionato- κO2,κO4)-	C26H48O4Sn						vM	vM	P	Pot. P/vP ++	Pot. P	x														0	0				T	T	T		Pot T		PMT	PMT
772	34	100-40-3	4-vinylcyclohexene	C8H12	2.73309	2.73309	2.73309	2.73309	vM	M	vM/M	vP	Pot. P/vP ++	vP/P	2.37	1.64	2.47	0.888	0.25	0.291			3.14				0.982		1.64	0.25	not T	not T	T	T	T/not T	not T				PM - T?	Potential PMT
773	34	68-22-4	Norethisterone	C20H26O2	3.21723	3.21723	3.21723	3.21723	vM	M	vM/M	P	Pot. P/vP ++	P/Pot. P	18.8	26.1	53.5	9.18	4.93	10.5			210				110		18.8	4.93	not T	not T		T	T/not T	T	T	Pot T	Pot. T	PMT	PMT
774	34	88-17-5	α,α,α-trifluoro-o-tolu- idine	C7H6F3N	2.02216	2.01453	2.02217	2.01453	vM	vM	vM	P	Pot. P/vP ++	P/Pot. P	40.1	19.5	64.6	9.31	1	2.98									19.5	1	not T	not T		T	T/not T	T	T	Pot T	Pot. T	PMT	PMT
775	34	81-11-8	4,4'-diaminostilbene- 2,2'-disulphonic acid	C14H14N2O6S2	-3.71495	-1.12463	-3.73554	-3.73554	vM	vM	vM	vP	Pot. P/vP ++	vP/P	1360	289	67800	1530	2.56	2780									289	2.56	not T	not T		T	T/not T	not T		Pot T	Pot. T	PM - Pot T	PM - Pot T
776	34	88-44-8	4-aminotoluene-3-sul- phonic acid	C7H9NO3S	-1.5345	-0.627351	-1.53772	-1.53772	vM	vM	vM	vP	Pot. P/vP ++	vP/P	754	157	41000	888	1.37	1760									157	1.37	not T	not T	not T	T	T/not T	not T				PM - T?	Potential PMT
777	34	97-00-7	1-chloro-2,4-dinitro- benzene	C6H3ClN2O4	2.45726	2.45726	2.45726	2.45726	vM	vM	vM	vP	Pot. P/vP ++	vP/P	0.749	29.8	4.01	0.091	0.288	0.037			2.44				0.242		0.749	0.037	not T	T	T	T	T	T	T	Pot T	Pot. T	PMT	PMT
778	34	95-54-5	o-phenylenediamine	C6H8N2	0.313041	-0.481904	0.31537	-0.481904	vM	vM	vM	vP	Pot. P/vP ++	vP/P	0.16	0.88	44	0.04	0.088	4.41									0.16	0.04	not T	T	T	T	T	T	T	Pot T	Pot. T	PMT	PMT
779	34	99-88-7	4-isopropylaniline	C9H13N	2.38613	1.48089	2.3893	1.48089	vM	vM	vM	vP	Pot. P/vP ++	vP/P	2.44	1.02	6.56	0.533	0.013	0.053									1.02	0.013	not T	not T	not T	T	T/not T	T	T	Pot T	Pot. T	PMT	PMT
780	34	97-52-9	4-nitro-o-anisidine	C7H8N2O3	0.926625	0.918724	0.926633	0.918724	vM	vM	vM	vP	Pot. P/vP ++	vP/P	6.41	2.27	35.6	2.1	0.027	0.43									2.27	0.027	not T	not T		T	T/not T	T	T	Pot T	Pot. T	PMT	PMT
781	34	103-69-5	N-ethylaniline	C8H11N	1.79929	0.848301	1.8028	0.848301	vM	vM	vM	vP	Pot. P/vP ++	vP/P	35.1	45.1	78.6	9.41	4.53	7.78			99				11.5		35.1	4.53	not T	not T	not T	T	T/not T	T	T	Pot T	Pot. T	PMT	PMT
782	34	108-67-8	Mesitylene	C9H12	3.51351	3.51351	3.51351	3.51351	M	vM	vM/M	vP	Pot. P/vP ++	vP/P	3.08	2.22	3.36	1.13	0.329	0.392			4.27				1.26		2.22	0.329	not T	not T		T	T/not T	not T				PM - T?	Potential PMT
783	34	109-09-1	2-chloropyridine	C5H4ClN	1.57979	1.57923	1.5798	1.57923	vM	vM	vM	vP	Pot. P/vP ++	vP/P		0.88	1.43		0.045	0.665									0.88	0.045	not T	T		T	T	not T		Pot T	Pot. T	PMT	PMT
784	34	109-70-6	1-bromo-3-chloropro- pane	C3H6BrCl	1.74596	1.74596	1.74596	1.74596	vM	vM	vM	vP	Pot. P/vP ++	vP/P	28.4	32.5	55.1	8.08	3.53	5.64			69.6				9.72		28.4	3.53	not T	not T		T	T/not T	T	T	Pot T	Pot. T	PMT	PMT
785	34	119-65-3	Isoquinoline	C9H7N	1.738	0.920897	1.74498	0.920897	vM	vM	vM	vP	Pot. P/vP ++	vP/P	35.8	4.1	79	9.64	4.6	7.84			99.5				5.57		4.1	4.6	not T	not T	not T	T	T/not T	T	T	Pot T	Pot. T	PMT	PMT
786	34	121-86-8	2-chloro-4-nitrotoluene	C7H6ClNO2	3.0307	3.0307	3.0307	3.0307	vM	M	vM/M	vP	Pot. P/vP ++	vP/P	12.1	11	17.7	3.88	1.39	1.93			22.5				4.5		11	1.39	not T	not T		T	T/not T	T	T	Pot T	Pot. T	PMT	PMT
787	34	434-03-7	Ethisterone	C21H28O2	3.51728	3.51727	3.51728	3.51727	M	M	M	P	Pot. P/vP ++	P/Pot. P	8.42	10.7	25.2	4.99	2.23	4.09			59.4				47.2		8.42	2.23	not T	not T		T	T/not T	T	T	Pot T	Pot. T	PMT	PMT
788	34	479-27-6	1,8-naphthylenediamine	C10H10N2	1.30334	0.635578	1.30486	0.635578	vM	vM	vM	vP	Pot. P/vP ++	vP/P	7.12	2.43	46.4	2.55	0.028	0.613									2.43	0.028	not T	not T	T	T	T/not T	T	T	Pot T	Pot. T	PMT	PMT
789	34	599-64-4	4-(α,α-dimethylben- zyl)phenol	C15H16O	4.34818	4.34854	4.31382	4.31382	M	vM	vM/M	vP	Pot. P/vP ++	vP/P	0.096	1.13	1	0.337	0.18	0.123	0.045		0.545						0.045	0.123	not T	T	T	T	T	not T		Pot T	Pot. T	PMT	PMT
790	34	611-06-3	1,3-dichloro-4-nitro- benzene	C6H3Cl2NO2	3.12132	3.12132	3.12132	3.12132	vM	vM	vM	vP	Pot. P/vP ++	vP/P	11.6	10.2	16.2	3.8	1.32	1.79			20.6				4.37		10.2	1.32	not T	not T	T	T	T/not T	T	T	Pot T	Pot. T	PMT	PMT
791	34	615-60-1	4-chloro-o-xylene	C8H9Cl	3.60413	3.60413	3.60413	3.60413	M	vM	vM/M	P	Pot. P/vP ++	P/Pot. P	3.09	2.14	3.21	1.16	0.326	0.379			4.09				1.28		2.14	0.326	not T	not T	T	T	T/not T	T	T	Pot T	Pot. T	PMT	PMT
792	34	920-66-1	1,1,1,3,3,3-hexafluoropropan-2-ol	C3H2F6O	1.40765	1.45134	0.391336	0.391336	vM	vM	vM	P	Pot. P/vP ++	P/Pot. P	242	457	244	52.8	35.4	77.5			1090				68.9		242	35.4	not T	not T	not T	T	T/not T	not T		Pot T	Pot. T	PM - Pot T	PM - Pot T
793	34	1185-81-5	Dibutylbis(do- decylthio)stannane	C32H70S2Sn	14.3728	14.3734	14.3141	14.3141	not M	M	not M/M	P	Pot. P/vP ++	P/Pot. P	x														0	0				T	T/not T	not T		Pot T	Pot. T	P - Pot T - M?	Potential PMT
794	34	1321-12-6	Nitrotoluene	C7H8NO2	2.48667	2.48667	2.48667	2.48667	vM	vM	vM	vP	Pot. P/vP ++	vP/P	x														0	0			not T	T	T/not T	T	T	Pot T	Pot. T	PMT	PMT
795	34	1570-64-5	4-chloro-o-cresol	C7H7ClO	2.78512	2.78714	2.62118	2.62118	vM	M	vM/M	vP	Pot. P/vP ++	vP/P	0.576	3.79	6.37	1.45	0.469	0.678	3.02		5.22						0.576	0.469	not T	T	T	T	T	T	T	Pot T	Pot. T	PMT	PMT
796	34	2243-62-1	1,5-naphthylenediamine	C10H10N2	1.30376	0.711913	1.30486	0.711913	vM	vM	vM	vP	Pot. P/vP ++	vP/P	7.12	2.43	46.4	2.55	0.028	0.613									2.43	0.028	not T	not T	not T	T	T/not T	T	T	Pot T	Pot. T	PMT	PMT
797	34	100-00-5	1-chloro-4-nitrobenzene	C6H4ClNO2	2.51727	2.51727	2.51727	2.51727	vM	vM	vM	P	Pot. P/vP ++	P/Pot. P	26.5	29.9	50.5	7.62	3.28	5.19			63.7				9.14		26.5	3.28	not T	not T	T	T	T/not T	T	T	Pot T	Pot. T	PMT	PMT
798	34	2524-03-0	O,O-dimethyl phos- phorochloridothioate	C2H6ClO2PS	1.39108	1.39108	1.39108	1.39108	vM	vM	vM	P	Pot. P/vP ++	P/Pot. P	25.9	0.012	4.19	10.5	0.00015	2.09			57.3						0.012	0.00015	T	T		T	T	not T		Pot T	Pot. T	PMT	PMT
799	34	3590-84-9		C32H68Sn	14.2624	14.2624	14.2624	14.2624	not M	vM	not M/M	vP	Pot. P/vP ++	vP/P	x														0	0				T	T/not T	not T		Pot T	Pot. T	P - Pot T - M?	Potential PMT
800	34	5460-09-3	Sodium hydrogen 4- amino-5-hy- droxynaphthalene- 2,7-disulphonate	C10H8NNaO7S2	-4.57197	-4.06543	-5.1378	-5.1378	vM	vM	vM	P	Pot. P/vP ++	P/Pot. P	2370	429	232000	3880	3.48	13900									429	3.48	not T	not T		T	T/not T	not T		Pot T	Pot. T	PM - Pot T	PM - Pot T
801	34	6358-64-1	4-chloro-2,5-di- methoxyaniline	C8H10ClNO2	1.43295	1.37044	1.43302	1.37044	vM	M	vM/M	P	Pot. P/vP ++	P/Pot. P	5.56	2.09	24.2	1.59	0.025	0.255									2.09	0.025	not T	not T		T	T/not T	T	T	Pot T	Pot. T	PMT	PMT
802	34	6640-24-0	1-(m-chlorophenyl)piperazine	C10H13ClN2	0.291543	-1.08251	1.90867	-1.08251	vM	vM	vM	P	Pot. P/vP ++	P/Pot. P	2.73	3.46	28.4	0.922	0.29	1.55									2.73	0.29	not T	not T		T	T/not T	T	T	Pot T	Pot. T	PMT	PMT
803	34	7336-20-1	Disodium 4,4'-diami- nostilbene-2,2'- disulphonate	C14H12N2Na2O6S2	-3.71495	-1.12463	-3.73554	-3.73554	vM	vM	vM	P	Pot. P/vP ++	P/Pot. P	1360	289	67800	1530	2.56	2780									289	2.56	not T	not T		T	T/not T	not T		Pot T	Pot. T	PM - Pot T	PM - Pot T
804	34	7474-78-4	3,4-diaminobenzene- sulphonic acid	C6H8N2O3S	-2.86955	-1.53866	-2.87999	-2.87999	vM	vM	vM	P	Pot. P/vP ++	P/Pot. P	10.5	229	66000	2.18	19.3	6650									10.5	2.18	not T	not T		T	T/not T	not T		Pot T	Pot. T	PM - Pot T	PM - Pot T
805	34	25376-45-8	Diaminotoluene	C7H10N2	0.705901	-1.28753	0.827394	-1.28753	vM	M	vM/M	vP	Pot. P/vP ++	vP/P	13.5	3.77	211	7.91	0.039	4.52									3.77	0.039	not T	not T	not T	T	T/not T	T	T	Pot T	Pot. T	PMT	PMT
806	34	27310-25-4	7-aminonaphthalene- 1,3,5-trisulphonic acid	C10H9NO9S3	-7.44966	-6.56886	-7.45265	-7.45265	vM	vM	vM	P	Pot. P/vP ++	P/Pot. P	4060	678	563000	8080	5.27	40800									678	5.27	not T	not T		T	T/not T	not T				PM - T?	Potential PMT
807	34	49701-24-8	4-amino-2,5-di- methoxy-N- methylbenzenesulphonamide	C9H14N2O4S	-0.341577	-0.347085	-0.366003	-0.366003	vM	vM	vM	P	Pot. P/vP ++	P/Pot. P	28.9	7.94	475	17.4	0.081	10.5									7.94	0.081	not T	not T		T	T/not T	T	T	Pot T	Pot. T	PMT	PMT
808	34	67801-01-8	Barium bis[5-chloro- 4-ethyl-2-[(2-hydroxy- 1-naphthyl)azo]ben- zenesulphonate]	C36H28BaCl2N4O8S2	2.68762	2.70291	2.67812	2.67812	vM	vM	vM	P	Pot. P/vP ++	P/Pot. P	x														0	0				T	T	T	T	Pot T	Pot. T	PMT	PMT
809	34	71786-67-9	Benzyl(3-hydroxy- phenacyl)me- thylammonium chlo- ride	C16H18ClNO2	2.62638	0.124441	2.48084	0.124441	vM	vM	vM	P	Pot. P/vP ++	P/Pot. P	x														0	0				T	T	not T		Pot T	Pot. T	PMT	PMT
810	34	73612-34-7	Barium bis[6-chloro- 4-[(2-hydroxy-1-naph- thyl)azo]toluene-3- sulphonate]	C34H24BaCl2N4O8S2	2.98702	2.98707	2.98639	2.98639	vM	vM	vM	P	Pot. P/vP ++	P/Pot. P	0.0076	0.225	0.073	0.045	0.052	0.011	8.2e-05		0.021						8.2e-05	0.011	not T	T		T	T	T	T	Pot T	Pot. T	PMT	PMT
811	34	84650-02-2	Distillates (coal tar), benzole fraction	Not applicable	2.1	3.7		2.1	vM	vM	vM		Pot. P/vP ++	Pot. P	x														0	0				T	T					PMT	PMT
812	34	93839-71-5	4-[[(2-aminophe- nyl)methyl]amino]cyclohexyl acetate	C15H22N2O2	-0.934038	-1.68958	0.88088	-1.68958	vM	vM	vM	P	Pot. P/vP ++	P/Pot. P	2.78	3.66	29.5	0.952	0.313	1.51									2.78	0.313	not T	not T		T	T/not T	T	T			PMT	PMT
813	34	7305-71-7	2-amino-5-methylthiazole	C4H6N2S	1.11738	0.159571	1.13306	0.159571	vM	vM	vM	P	Pot. P/vP ++	P/Pot. P	4.99	1.71	31.6	1.76	0.02	0.411									1.71	0.02	not T	not T		T	T/not T	T	T	Pot T	Pot. T	PMT	PMT
814	34	114772-54-2	4'-Bromomethylbi- phenyl-2-carbonitrile	C14H10BrN	4.2493	4.2493	4.2493	4.2493	M	M	M	P	Pot. P/vP ++	P/Pot. P	0.185	1.27	0.633	0.055	0.188	0.051			1.79						0.185	0.051	not T	T		T	T	T	T	Pot T	Pot. T	PMT	PMT
815	34	54914-95-3	sodium 2-amino-5- methylbenzenesulfonate	C7 H8 N O3 S Na	-1.535			-1.535	vM	vM	vM	P	Pot. P/vP ++	P/Pot. P	754	157	41000	888	1.37	1760									157	1.37	not T	not T		T	T/not T	not T		Pot T	Pot. T	PM - Pot T	PM - Pot T
816	34	3717-40-6	N,N-dimethyl-1-ada- mantanamine	C12H21N	-0.975656	-1.21949	0.653603	-1.21949	vM	vM	vM	P	Pot. P/vP ++	P/Pot. P	0.561	0.877	6.47	0.204	0.082	0.255									0.561	0.082	not T	T	not T	T	T/not T	not T		Pot T	Pot. T	PM - Pot T	PM - Pot T
817	34	91161-71-6	(2E)-N,6,6-trimethyl- N-(1-naphthylme- thyl)hept-2-en-4-yn-1- amine	C21H25N	3.67276	2.04476	5.29156	2.04476	vM	vM	vM	P	Pot. P/vP ++	P/Pot. P	0.011	0.033	0.176	0.0051	0.0041	0.0027									0.011	0.0027	T	T		T	T	not T		Pot T	Pot. T	PMT	PMT
818	34	641571-11-1	3-(4-Methyl-1H-imid- azol-1-yl)-5-(trifluoro- methyl)aniline	C11H10F3N3	1.88547	0.779424	1.91638	0.779424	vM	M	vM/M	P	Pot. P/vP ++	P	4.75	1.96	13.9	1.09	0.025	0.118									1.96	0.025	not T	not T		T	T/not T		T		Pot. T	PMT	PMT
