# Supplementary material for: Screening of Contaminants of Emerging Concern in Surface Water and Wastewater Effluents, Assisted by the Persistency-Mobility-Toxicity Criteria
Source: Molecules. 2022 Jun 18;27(12):3915. doi: 10.3390/molecules27123915 (PMC9227630; doi:10.3390/molecules27123915)
Supplement: Supplementary file 1 [file molecules-27-03915-s001.zip › ESM4.xlsx]

## Sheet: Info
ESM4:Compounds identified in the suspect screening approach, frequency of detection in each sampling campaign and classification according to the PMT criteria
Compounds identified in the 29 sampling sites, including POCIS and grab sampling and injection in MMLC and RPLC
Sheet "all" includes all identified compounds
Sheet " 50% frequency or higher" includes a summary of Sheet "all" considering only those compounds with the highest frequency of detection in at least one sampling campaing.
Column A: Name (7 compounds identified from Lib B ESM2 are marked in orange)
Column B: CAS number
Column C: Confirmation level according to Schymanski et al. Environmental Science & Technology 48(4): 2097-2098
Column D: Frequency of detection (considering the 29 sampling sites) in the Jan/Feb, 2020 sampling campaing
Column E: Frequency of detection (considering the 29 sampling sites) in the Jun/Jul, 2020 sampling campaing
Column F: Compound included in the priorization list elaborated in this study ESM2
Column G: Classification of the compound according to the PMT criteria used in this study.
Column H: Final category according to the criteria used in this study.
Column I: Record from open source library (only applicable for 7 compounds identified from Lib B, marked in orange in column A) MONA (massbank of North America), MB (massbank)

## Sheet: All
Name	CAS	Confirmation level	Jan/Feb sampling	Jun/Jul sampling	Prioritization list	PMT classification	Category	Open Source Library record
1,3-Diethyl-1,3-diphenylurea	85-98-3	2a	N.D.	0.0689655	yes	PMT	PMT	MONA UA003301
1,3-di-o-tolylguanidine	97-39-2	2a	1	0.655172	yes	PM-Pot T	PM-Pot T
10-Hydroxycarbazepine	29331-92-8	2a	0.115385	0.275862		PMT	PMT
2-(2-dimethylamino)ethoxy)ethanol	1704-62-7	2a	0.423077	0.37931		not P	Not PMT
2,2'-dimethyl-4,4'- methylenebis(cyclo- hexylamine)	6864-37-5	2a	N.D.	0.275862	yes	PM - T?	Potential PMT	MZCloud 7468
2,4,5-Trichlorophenol	95-95-4	2a	N.D.	0.0689655	yes	vMvP	vMvP	MB AU237357
2,4-dichlorophenol	120-83-2	2a	N.D.	0.0344828	yes	PM-Pot T	PM-Pot T	MB LU079754
2,4-Dinitrophenol	51-28-5	2a	0.115385	0.103448	yes	PMT	PMT
3,4-Dimethoxyphenylglyoxylic acid	4732-70-1	2a	N.D.	0.0344828		not P	Not PMT
4-(1-Phenylethyl)- benzene-1,3-diol	85-27-8	2a	0.0769231	N.D.	yes	PM-Pot T	PM-Pot T
4,4'-methylenebis(N- sec-butylcyclohexamine)	154279-60-4	2a	0.269231	N.D.	yes	PMT	PMT
4-aminophenol	123-30-8	2a	N.D.	0.413793	yes	vMvP	vMvP	MB SM825501
4-Benzamidosalicylic acid	13898-58-3	2a	N.D.	0.0689655		not P	Not PMT
4-vinylpyridine	100-43-6	2a	N.D.	0.0689655	yes	PM-Pot T	PM-Pot T	MONA JP007864
6:2FTSA	27619-97-2	2a	0.1	0.586207	yes	PM-Pot T	PM-Pot T	MB AU230459
6-methoxy-m-toluidine (p-cresidine)	120-71-8	2a	0.346154	0.551724	yes	PMT	PMT
6-Methylcoumarin	92-48-8	2a	0.0384615	N.D.		not P	Not PMT
8-Chlorotheophylline	85-18-7	2a	0.0384615	0.103448		PMT	PMT
8-Hydroxychinolin (8-Hydroxyquinoline)	148-24-3	2a	0.75	0.79		vMvP	vMvP
Acesulfame	33665-90-6	2a	0.615385	0.724138		PMT	PMT
Acetamidoantipyrine	83-15-8	2a	0.538462	0.793103	yes	PMT	PMT
Acetohexamide	968-81-0	2a	N.D.	0.103448		PMT	PMT
Acexamic acid	57-08-9	2a	0.230769	N.D.		not P	Not PMT
Alfuzosin	81403-80-7	2a	N.D.	0.0344828		PMT	PMT
Amantadine	768-94-5	2a	N.D.	0.241379	yes	PM-Pot T	PM-Pot T
Aminorex	2207-50-3	2a	N.D.	0.0344828		PM-Pot T	PM-Pot T
Aminotriazole	61-82-5	2a	0.0769231	N.D.	yes	PMT	PMT
Amisulpride	71675-85-9	2a	0.423077	0.586207	yes	PMT	PMT
Azithromycin	83905-01-5	2a	0.5	0.310345	yes	PM-Pot T	PM-Pot T
Azoxystrobin	131860-33-8	2a	0.192308	0.448276		PM-Pot T	PM-Pot T
Bamifylline	2016-63-9	2a	0.0384615	0.241379		PMT	PMT
Bentazone	25057-89-0	2a	0.153846	0.0344828	yes	PM-Pot T	PM-Pot T
Benzydamine	642-72-8	2a	0.0384615	0.0689655		PMT	PMT
Betanidine	55-73-2	2a	0.0769231	0.0689655		PM-Pot T	PM-Pot T
Bicalutamide	90357-06-5	2a	0.269231	0.0689655	yes	PMT	PMT
Bisoprolol	66722-44-9	2a	0.115385	0.206897		PM-Pot T	PM-Pot T
Bisphenol S	80-09-1	2a	0.5	0.62069	yes	vMvP	vMvP
Boisvelone / Iso-E super	54464-57-2	2a	0.192308	0.275862	yes	PMT	PMT
Bornaprine	20448-86-6	2a	0.153846	N.D.		PMT	PMT
C12-LAS	69669-44-9	2a	1	1	yes	PM-Pot T	PM-Pot T
Caffeine	58-08-2	2a	0.346154	0.448276	yes	MT - P?	Potential PMT
Candesartan	139481-59-7	2a	0.0384615	0.0689655	yes	PMT	PMT
Caproylresorcinol	3144-54-5	2a	N.D.	0.103448		not P	Not PMT
Carbamazepine	298-46-4	2a	0.153846	0.206897	yes	PM-Pot T	PM-Pot T
Carbamazepine 10,11-epoxide	36507-30-9	2a	0.153846	0.206897		PMT	PMT
Celecoxib	169590-42-5	2a	0.0384615	0.172414		PMT	PMT
Celiprolol	56980-93-9	2a	0.0384615	0.172414		PMT	PMT
Chlortalidone	77-36-1	2a	N.D.	0.172414		PM-Pot T	PM-Pot T
Chlortoluron (Chlorotoluron)	15545-48-9	2a	0.0384615	N.D.	yes	PMT	PMT
Citalopram	59729-33-8	2a	0.115385	0.206897	yes	PMT	PMT
Clarithromycin	81103-11-9	2a	0.269231	0.206897	yes	PM-Pot T	PM-Pot T
Clopidogrel	113665-84-2	2a	0.153846	0.206897		PMT	PMT
Clopidol	2971-90-6	2a	0.0769231	0.172414		PMT	PMT
Clothianidin	210880-92-5	2a	N.D.	0.0689655	yes	PMT	PMT
Crotetamide	6168-76-9	2a	0.423077	0.275862		PMT	PMT
Cyclobenzaprine	303-53-7	2a	N.D.	0.0344828		PMT	PMT
Cyclohexane-1,2-dicarboxylic anhydride	85-42-7	2a	0.269231	0.0689655	yes	PM-Pot T	PM-Pot T
Daminozide	1596-84-5	2a	N.D.	0.0344828		PMT	PMT
DEP / Diethyl phthalate	84-66-2	2a	N.D.	0.275862		not P	Not PMT
Desalkyldisopyramide	38236-46-3	2a	N.D.	0.0344828		PMT	PMT
Dicyclohexyl sulfosuccinate	23386-52-9	2a	0.153846	0.0344828		not P	Not PMT
Diethofencarb	87130-20-9	2a	0.0384615	0.172414		PMT	PMT
Dihexyverine	561-77-3	2a	N.D.	0.172414		PMT	PMT
Dihydroergocryptine	25447-66-9	2a	0.0769231	N.D.		PMT	PMT
Diltiazem	42399-41-7	2a	N.D.	0.0344828	yes	PM-Pot T	PM-Pot T
Dimethenamid (SAN 582H)	87674-68-8	2a	0.0384615	0.0344828	yes	PMT	PMT
Dimethoate	60-51-5	2a	0.0384615	N.D.	yes	vMvP	vMvP
Dioxybenzone	131-53-3	2a	N.D.	0.37931		PM-Pot T	PM-Pot T
Diphenylamine	122-39-4	2a	0.0769231	N.D.		vMvP	vMvP
1,3-diphenylguanidine	102-06-7	2a	0.384615	0.8	yes	PM-Pot T	PM-Pot T
Disopyramide	3737-09-5	2a	N.D.	0.0344828		PM-Pot T	PM-Pot T
Disulfiram	97-77-8	2a	N.D.	0.0344828		PMT	PMT
Diuron	330-54-1	2a	0.346154	0.482759	yes	vMvP	vMvP
Drofenine	1679-76-1	2a	0.115385	0.0689655		PMT	PMT
e-caprolactam	105-60-2	2a	1	0.8		not P	Not PMT
Eprosartan	133040-01-4	2a	N.D.	0.0689655		PMT	PMT
Erythromycin	114-07-8	2a	N.D.	0.0344828	yes	PM-Pot T	PM-Pot T
Etafedrine	48141-64-6	2a	N.D.	0.0344828		PM-Pot T	PM-Pot T
Ethephon	16672-87-0	2a	0.0384615	N.D.		PMT	PMT
Eugenol	97-53-0	2a	N.D.	0.0344828		PMT	PMT
Fendiline	13042-18-7	2a	0.0769231	N.D.		PMT	PMT
Fexofenadine	83799-24-0	2a	N.D.	0.0689655		PM-Pot T	PM-Pot T
Fipronil	120068-37-3	2a	0.230769	0.310345	yes	PMT	PMT
Flecainide	54143-55-4	2a	0.07	0.655172		PMT	PMT
Flufenamic acid	530-78-9	2a	0.423077	0.655172		PMT	PMT
Furosemide	54-31-9	2a	0.0769231	0.0344828	yes	PMT	PMT
Gabapentin	60142-96-3	2a	N.D.	0.0689655		not P	Not PMT
Gentisic acid	490-79-9	2a	0.0769231	0.0344828		not P	Not PMT
Glucurolactone	32449-92-6	2a	0.230769	N.D.		not P	Not PMT
Gossypol	303-45-7	2a	N.D.	0.0344828		not M	Not PMT
Guaifenesin	93-14-1	2a	0.0769231	0.0344828		not P	Not PMT
Heptaminol	543-15-7	2a	0.0384615	0.0344828		PM-Pot T	PM-Pot T
Hexetylamine	20145-18-0	2a	0.3	0.275862		PMT	PMT
Hydrochlorothiazide	58-93-5	2a	0.115385	0.172414	yes	PMT	PMT
Hydroxyethyl tetramethylpiperidinol	52722-86-8	2a	0.346154	0.172414		not P	Not PMT
Hymecromone	90-33-5	2a	0.461538	N.D.		not P	Not PMT
Ibuprofen	15687-27-1	2a	0.0769231	0.0344828	yes	PM-Pot T	PM-Pot T
Imidacloprid	138261-41-3	2a	N.D.	0.137931	yes	PM-Pot T	PM-Pot T
Indole	120-72-9	2a	N.D.	0.0689655		not P	Not PMT
Iopromide	73334-07-3	2a	0.153846	0.103448	yes	PM-Pot T	PM-Pot T
Irbesartan	138402-11-6	2a	0.230769	0.482759	yes	PMT	PMT
Irgarol (Cybutryne)	28159-98-0	2a	N.D.	0.0344828	yes	PMT	PMT
Isoquinoline	119-65-3	2a	0.0384615	N.D.	yes	PMT	PMT
Isoxadifen-ethyl (AE F122006)	163520-33-0	2a	0.192308	N.D.		PMT	PMT
Ketamine	6740-88-1	2a	0.0384615	0.0689655		PMT	PMT
Lamotrigine	84057-84-1	2a	0.115385	0.517241	yes	PMT	PMT
Lansoprazole	103577-45-3	2a	N.D.	0.0344828		PMT	PMT
Lorazepam	846-49-1	2a	0.115385	0.310345		PM-Pot T	PM-Pot T
Lormetazepam	848-75-9	2a	0.115385	0.241379		PM-Pot T	PM-Pot T
Losartan	114798-26-4	2a	N.D.	0.172414		PMT	PMT
Lupanine	550-90-3	2a	0.0769231	0.0344828		PM-Pot T	PM-Pot T
Mecamylamine	60-40-2	2a	0.0769231	N.D.		PMT	PMT
Memantine	19982-08-2	2a	0.192308	0.275862		not P	Not PMT
Metformin	657-24-9	2a	0.5	0.344828	yes	PM-Pot T	PM-Pot T
Minoxidil	38304-91-5	2a	0.0384615	0.0344828		PMT	PMT
N,N-dimethyl-1-adamantanamine	3717-40-6	2a	0.192308	0.275862	yes	PM-Pot T	PM-Pot T
Nanafrocine (Nanaomycin)	52934-83-5	2a	0.153846	0.0689655		PMT	PMT
Naphtalene sulfonic acid	120-18-3	2a	0.192308	0.586207	yes	M - P? - T?	Potential PMT
N-Desalkylverapamil (D 617)	34245-14-2	2a	N.D.	0.103448		not P	Not PMT
Nicotinyl alcohol	100-55-0	2a	N.D.	0.0689655		not P	Not PMT
Niflumic acid	4394-00-7	2a	N.D.	0.103448		PM-Pot T	PM-Pot T
Nimesulide	51803-78-2	2a	0.0384615	N.D.		PMT	PMT
N-nitrosodiphenylamine	86-30-6	2a	0.0384615	N.D.	yes	vMvP	vMvP
Octamylamine	502-59-0	2a	0.0384615	0.0344828		PMT	PMT
Octhilinone	26530-20-1	2a	0.153846	N.D.		PMT	PMT
Olmesartan	144689-24-7	2a	0.115385	0.172414	yes	PM-Pot T	PM-Pot T
Oxazepam	604-75-1	2a	0.115385	0.172414	yes	PM-Pot T	PM-Pot T
Pentoxifylline	6493-05-6	2a	N.D.	0.103448	yes	PMT	PMT
Pentoxifylline (dihydro-)	100324-81-0	2a	N.D.	0.0344828		PMT	PMT
Perfluorobutane sulfonic acid	375-73-5	2a	0.0769231	0.0689655		PM-Pot T	PM-Pot T
Perfluorohexane sulfonic acid	355-46-4	2a	0.0384615	0.0689655	yes	PM-Pot T	PM-Pot T
Perfluoro-n-decanoic acid	335-76-2	2a	0.0384615	0.241379	yes	PMT	PMT
Perfluoro-n-dodecanoic acid	307-55-1	2a	0.0769231	0.0344828	yes	PMT	PMT
Perfluoro-n-heptanoic acid	375-85-9	2a	0.384615	0.758621	yes	PMT	PMT
Perfluoro-n-hexanoic acid	307-24-4	2a	N.D.	0.482759	yes	PMT	PMT
Perfluoro-n-nonanoic acid	375-95-1	2a	0.0384615	0.62069	yes	PMT	PMT
Perfluoro-n-octanoic acid	335-67-1	2a	0.153846	0.413793	yes	vMvP	vMvP
Perfluorooctane sulfonic acid	1763-23-1	2a	0.153846	0.0344828	yes	vMvP	vMvP
Phenazone	60-80-0	2a	0.0384615	0.0344828	yes	PMT	PMT
Pindolol	13523-86-9	2a	0.0769231	N.D.		PM-Pot T	PM-Pot T
Piridoxilate	17692-44-3	2a	N.D.	0.0689655		PM-Pot T	PM-Pot T
Pregabalin	148553-50-8	2a	0.307692	0.275862		not P	Not PMT
Proglumide	6620-60-6	2a	N.D.	0.0344828		PM-Pot T	PM-Pot T
Propafenone	54063-53-5	2a	0.0769231	0.206897		PMT	PMT
Propanil	709-98-8	2a	N.D.	0.310345	yes	vMvP	vMvP
Propyphenazone	479-92-5	2a	0.0384615	0.0689655	yes	PMT	PMT
p-toluidine	106-49-0	2a	N.D.	0.137931	yes	vMvP	vMvP
Rifaximin	80621-81-4	2a	N.D.	0.0344828		PMT	PMT
Ritonavir	155213-67-5	2a	N.D.	0.0689655		not M	Not PMT
Sertraline	79617-96-2	2a	0.0384615	0.103448	yes	PMT	PMT
Sitagliptin	486460-32-6	2a	0.230769	0.413793		PM-Pot T	PM-Pot T
Sotalol	3930-20-9	2a	N.D.	0.172414	yes	PM-Pot T	PM-Pot T
Sulfadiazine (Silvadene)	68-35-9	2a	0.192308	0.0344828	yes	PMT	PMT
Sulfapyridine	144-83-2	2a	N.D.	0.0344828	yes	PMT	PMT
Tapentadol	175591-23-8	2a	0.653846	0.793103		PMT	PMT
Telmisartan	144701-48-4	2a	0.0769231	0.241379		PMT	PMT
Thiamethoxam	153719-23-4	2a	N.D.	0.241379	yes	PM-Pot T	PM-Pot T
Tiapride	51012-32-9	2a	0.576923	0.517241		PMT	PMT
Ticlopidine	55142-85-3	2a	N.D.	0.0344828		PMT	PMT
Tilidine	20380-58-9	2a	N.D.	0.0344828		PMT	PMT
Topiramate	97240-79-4	2a	0.0769231	0.37931		PM-Pot T	PM-Pot T
Torasemide	56211-40-6	2a	N.D.	0.0344828		PMT	PMT
TPPA / Triphenyl phosphate	115-86-6	2a	0.461538	0.37931		not M	Not PMT
trans-10,11-Dihydroxy-10,11-dihydrocarbazepine	58955-93-4	2a	0.115385	0.482759	yes	PM-Pot T	PM-Pot T
Trazodone	19794-93-5	2a	0.0384615	0.172414		PMT	PMT
Tribromophenol	118-79-6	2a	0.0769231	0.37931	yes	MT - P?	Potential PMT
Tributoxyethyl phosphate	78-51-3	2a	0.730769	1	yes	PMT	PMT
Trifluoromethanesulfonic acid	1493-13-6	2a	0.115385	0.206897	yes	PM-Pot T	PM-Pot T
Umbelliferone	93-35-6	2a	0.307692	N.D.		not P	Not PMT
Usnic acid	125-46-2	2a	0.846154	N.D.		not P	Not PMT
Valdetamide	512-48-1	2a	0.692308	0.310345		not P	Not PMT
Valpromide	2430-27-5	2a	0.115385	0.275862		not P	Not PMT
Valsartan	137862-53-4	2a	0.0384615	0.0689655	yes	PM-Pot T	PM-Pot T
Venlafaxine	93413-69-5	2a	0.692308	0.8	yes	PMT	PMT
Warfarin	81-81-2	2a	0.0769231	N.D.		not P	Not PMT
Xylenesulfonate	1300-72-7	2a	0.423077	0.551724		not T	Not PMT
2,3,5,6-Tetrachlorophenol	935-95-5	3	N.D.	0.0344828		PMT	PMT
2,3-MDPEA / 2,3-Methylenedioxyphenethylamine	1484-85-1	3	0.307692	0.0689655		not P	Not PMT
2,4-D / 2,4-Dichlorophenoxyacetic acid	94-75-7	3	N.D.	0.0344828	yes	vMvP	vMvP
2,6-dimethylaniline	87-62-7	3	0.192308	0.310345	yes	vMvP	vMvP
2C-E / 2,5-Dimethoxy-4-ethylphenethylamine	71539-34-9	3	0.0384615	0.0689655		PM-Pot T	PM-Pot T
2C-H / 2,5-Dimethoxyphenethylamine (Benzeneethanamine)	3600-86-0	3	0.0384615	0.137931		not P	Not PMT
2C-P / 2,5-Dimethoxy-4-propylphenethylamine	207740-22-5	3	N.D.	0.0689655		PMT	PMT
2-hydroxy-Hydroquinone	533-73-3	3	0.0384615	N.D.		not P	Not PMT
3,4,5,6-Tetrahydrophthalic acid anhydride	2426-02-0	3	N.D.	0.103448		PM-Pot T	PM-Pot T
3,4-DMMA / 3,4-Dimethoxymethamphetamine (3,4-Dimethoxymethamfetamine)	33236-61-2	3	N.D.	0.103448		PM-Pot T	PM-Pot T
3,5-di-tert-butylsalicylic acid	19715-19-6	3	0.1	0.7		vMvP	vMvP
3-Hydroxycotinine	34834-67-8	3	0.0384615	0.103448		PM-Pot T	PM-Pot T
3-Hydroxyphenylacetic acid	621-37-4	3	N.D.	0.448276		not P	Not PMT
4-Aminosalicylic acid	65-49-6	3	0.269231	N.D.		not P	Not PMT
4-MeO-DMT / 4-Methoxy-DMT	3965-97-7	3	N.D.	0.0344828		PMT	PMT
4'-MePPP / 4'-Methyl-α-pyrrolidinopropiophenone (MPPP)	28117-80-8	3	N.D.	0.137931		PMT	PMT
4-Methyl-2-oxopentanoic acid	816-66-0	3	N.D.	0.0344828		not P	Not PMT
4-Methylaminorex	3568-94-3	3	N.D.	0.0344828		PM-Pot T	PM-Pot T
5-Hydroxypropafenone	86384-10-3	3	N.D.	0.0344828		PMT	PMT
5-MeO-T / 5-Methoxytryptamine (Meksamin)	608-07-1	3	0.0384615	N.D.		PMT	PMT
Acetaminophen (Paracetemol)	103-90-2	3	0.461538	0.137931	yes	MT - P?	Potential PMT
Alprenolol	13655-52-2	3	N.D.	0.0689655		PMT	PMT
Amfepramone (N,N-Diethylcathinone)	90-84-6	3	N.D.	0.0344828		PMT	PMT
Aminocarb	2032-59-9	3	N.D.	0.241379		PMT	PMT
Amitriptyline	50-48-6	3	0.115385	0.206897	yes	PMT	PMT
Anatabine	2743-90-0	3	0.115385	0.172414		PMT	PMT
Antazoline	91-75-8	3	N.D.	0.0344828		PMT	PMT
Atenolol	29122-68-7	3	0.115385	0.310345	yes	PM-Pot T	PM-Pot T
Atraton	1610-17-9	3	0.307692	0.137931	yes	PMT	PMT
Atrazine-2-hydroxy (Hydroxyatrazine)	2163-68-0	3	0.1	0.172414		PMT	PMT
Baicalein	491-67-8	3	0.269231	0.35		PM-Pot T	PM-Pot T
Bamethan	3703-79-5	3	N.D.	0.103448		not P	Not PMT
Benzoylecgonine	519-09-5	3	N.D.	0.137931	yes	PM-Pot T	PM-Pot T
Benzyl dimethylamine	103-83-3	3	N.D.	0.0344828		vMvP	vMvP
Benzylnicotinate	94-44-0	3	0.0384615	N.D.		PM-Pot T	PM-Pot T
bk-MBDB (Butylone)	802575-11-7	3	0.0384615	0.0344828		not P	Not PMT
Bufexamac	2438-72-4	3	N.D.	0.206897		PM-Pot T	PM-Pot T
Bupropion (Amfebutamone)	34911-55-2	3	N.D.	0.103448		PMT	PMT
Butalbital	77-26-9	3	N.D.	0.0344828		PMT	PMT
Carvone	99-49-0	3	0.0384615	N.D.		PMT	PMT
Cathinone	71031-15-7	3	0.269231	0.37931		PM-Pot T	PM-Pot T
Cocaine	50-36-2	3	0.423077	0.241379		not P	Not PMT
Codeine	76-57-3	3	0.0384615	0.0344828	yes	PMT	PMT
Cotinine	486-56-6	3	0.115385	0.172414	yes	PM-Pot T	PM-Pot T
Crotamiton	483-63-6	3	0.0769231	N.D.	yes	vMvP	vMvP
Cyclopentamine	102-45-4	3	0.269231	N.D.		PMT	PMT
Daphnetin	486-35-1	3	0.153846	0.0344828		not P	Not PMT
Dapson	80-08-0	3	N.D.	0.0344828	yes	vMvP	vMvP
DEET / Diethyltoluamide	134-62-3	3	0.423077	0.689655	yes	vMvP	vMvP
Demoxepam	963-39-3	3	N.D.	0.103448		PM-Pot T	PM-Pot T
Desacetylmetipranolol	57193-14-3	3	N.D.	0.0344828		not P	Not PMT
Desomorphine	427-00-9	3	0.0384615	N.D.		PMT	PMT
Dexamethasone	50-02-2	3	N.D.	0.0344828		not P	Not PMT
Dexketoprofen	22161-81-5	3	0.192308	0.172414	yes	PM-Pot T	PM-Pot T
Diazepam	439-14-5	3	N.D.	0.0344828	yes	PM-Pot T	PM-Pot T
Dicamba	1918-00-9	3	0.115385	0.275862		not P	Not PMT
Diclofenac	15307-86-5	3	0.423077	0.586207	yes	PM-Pot T	PM-Pot T
Dihydralazin	484-23-1	3	0.0769231	N.D.		PMT	PMT
Dihydromorphine	509-60-4	3	0.115385	N.D.		PM-Pot T	PM-Pot T
Dihyprylone	77-03-2	3	0.0769231	N.D.		not P	Not PMT
Dimetamphetamine (Dimetamfetamine)	17279-39-9	3	N.D.	0.0344828		PM-Pot T	PM-Pot T
Dimethomorph(E)	110488-70-5	3	N.D.	0.172414		PMT	PMT
Dimethyl-4-aminophenol	619-60-3	3	0.230769	0.206897		PMT	PMT
Dimoxystrobin	149961-52-4	3	N.D.	0.0689655		PMT	PMT
Dinoseb (Subitex)	88-85-7	3	0.730769	0.1	yes	vMvP	vMvP
Diphenylmethoxyacetic acid	21409-25-6	3	N.D.	0.0689655		PM-Pot T	PM-Pot T
Doxepin	1668-19-5	3	N.D.	0.0344828		PMT	PMT
Doxylamine	469-21-6	3	N.D.	0.241379		PM-Pot T	PM-Pot T
Embutramide	15687-14-6	3	0.0384615	0.0344828		not P	Not PMT
Emodin	518-82-1	3	0.0384615	N.D.		PMT	PMT
Empenthrin	54406-48-3	3	0.269231	0.206897		PMT	PMT
Esculetin	305-01-1	3	0.0769231	N.D.		not P	Not PMT
Etamivan	304-84-7	3	N.D.	0.0689655		not P	Not PMT
Ethopabate	59-06-3	3	0.0384615	N.D.		not P	Not PMT
Ethyl 4-hydroxybenzoate	120-47-8	3	0.115385	N.D.		not P	Not PMT
Etodolac	41340-25-4	3	N.D.	0.137931		PMT	PMT
Fenbufen	36330-85-5	3	N.D.	0.0344828		PM-Pot T	PM-Pot T
Fenbutrazate	4378-36-3	3	0.0384615	0.0344828		PMT	PMT
Fenoprofen	31879-05-7	3	N.D.	0.103448		PM-Pot T	PM-Pot T
Fluconazole(II) (Diflucan)	86386-73-4	3	0.0384615	0.275862		PM-Pot T	PM-Pot T
Gemfibrozil	25812-30-0	3	0.269231	N.D.		not P	Not PMT
Hydroxybupropion	357399-43-0	3	N.D.	0.206897		PMT	PMT
Ketoprofen	22071-15-4	3	N.D.	0.0344828	yes	PM-Pot T	PM-Pot T
Levetiracetam	102767-28-2	3	N.D.	0.137931		not P	Not PMT
Levofloxacin	100986-85-4	3	0.0384615	0.0344828		PM-Pot T	PM-Pot T
Levomethadone	125-58-6	3	0.0384615	N.D.		PMT	PMT
Levorphanol	77-07-6	3	0.0769231	N.D.		PMT	PMT
Lidocaine (Diocaine)	137-58-6	3	0.0769231	0.241379	yes	PM-Pot T	PM-Pot T
Maprotiline	10262-69-8	3	N.D.	0.137931		PMT	PMT
MBC / Benomyl	17804-35-2	3	0.0384615	N.D.		PMT	PMT
Mephenytoin	50-12-4	3	N.D.	0.0689655		PMT	PMT
Mepivacaine	22801-44-1	3	0.115385	0.0344828		PM-Pot T	PM-Pot T
Metalaxyl	57837-19-1	3	0.0384615	0.172414		PM-Pot T	PM-Pot T
Metamfepramone (N,N-Dimethylcathinone)	15351-09-4	3	N.D.	0.206897		PM-Pot T	PM-Pot T
Methadone	76-99-3	3	N.D.	0.0344828	yes	PMT	PMT
Methamphetamine (Metamfetamine) (Deoxyephedrine)	537-46-2	3	N.D.	0.0689655		PM-Pot T	PM-Pot T
Methcathinone (Ephedrone)	5650-44-2	3	0.384615	0.413793		PM-Pot T	PM-Pot T
Methoxamine	390-28-3	3	N.D.	0.0689655		not P	Not PMT
Methyl 4-hydroxybenzoate	99-76-3	3	0.846154	0.689655		not P	Not PMT
Metolachlor	51218-45-2	3	0.461538	0.37931	yes	PMT	PMT
Metoprolol	37350-58-6	3	N.D.	0.103448	yes	PM-Pot T	PM-Pot T
Mexiletine	31828-71-4	3	0.192308	0.551724		not P	Not PMT
Mirtazapine	61337-67-5	3	N.D.	0.137931		PMT	PMT
MXE / Methoxetamine	1239908-48-5	3	N.D.	0.0344828		not P	Not PMT
N-(2-hydroxyethyl)-morpholin	622-40-2	3	0.115385	0.137931	yes	M - Pot T - P?	Potential PMT
N-(2-Hydroxyphenyl)piperazine	1011-17-2	3	N.D.	0.172414		PMT	PMT
Naproxen	22204-53-1	3	0.115385	0.793103	yes	MT - P?	Potential PMT
Nicethamide	59-26-7	3	N.D.	0.0689655		PM-Pot T	PM-Pot T
Nicotine	54-11-5	3	0.230769	0.172414	yes	PMT	PMT
Nitrophenol, 4-	100-02-7	3	0.461538	0.896552	yes	PMT	PMT
Nortilidine	38677-94-0	3	0.0769231	N.D.		not P	Not PMT
O-Desmethylvenlafaxine (Desvenlafaxine)	93413-62-8	3	0.615385	0.896552		PMT	PMT
O-DT / O-Desmethyltramadol	73986-53-5	3	0.115385	0.103448		PM-Pot T	PM-Pot T
o-Hydroxyhippuric acid	487-54-7	3	N.D.	0.0344828		not P	Not PMT
Omeprazole	73590-58-6	3	N.D.	0.0689655		PMT	PMT
o-toluenesulfonamide	88-19-7	3	N.D.	0.0344828	yes	vMvP	vMvP
Oxcarbazepine	28721-07-5	3	N.D.	0.172414	yes	PMT	PMT
Oxybenzone	131-57-7	3	N.D.	0.275862	yes	vMvP	vMvP
PABA / para-aminobenzoic acid (4-Aminobenzoesaeure)	150-13-0	3	0.0384615	N.D.		not P	Not PMT
Paraxanthine	611-59-6	3	0.230769	N.D.	yes	PMT	PMT
Phendimetrazine	634-03-7	3	0.0384615	0.137931		PM-Pot T	PM-Pot T
Phenmedipham	13684-63-4	3	N.D.	0.0344828		PMT	PMT
Phenylephrine	1477-63-0	3	N.D.	0.103448		not P	Not PMT
Phenytoin	57-41-0	3	0.0384615	N.D.	yes	PMT	PMT
Pilocarpine	92-13-7	3	0.153846	0.103448		not T	Not PMT
Piperine	94-62-2	3	0.0384615	N.D.		not P	Not PMT
Piroxicam	36322-90-4	3	N.D.	0.0344828		PMT	PMT
p-phenolsulfonic acid	98-67-9	3	0.0769231	0.275862		not P	Not PMT
Prenalterol	57526-81-5	3	N.D.	0.137931		not P	Not PMT
Procaine (Novocaine)	59-46-1	3	N.D.	0.0689655		PMT	PMT
Promecarb	2631-37-0	3	N.D.	0.0344828		PMT	PMT
Propisochlor	86763-47-5	3	N.D.	0.0689655		PMT	PMT
Propranolol	525-66-6	3	N.D.	0.137931	yes	PM-Pot T	PM-Pot T
Propyl cresol (Thymol)	89-83-8	3	0.115385	N.D.		vMvP	vMvP
Protopine	130-86-9	3	N.D.	0.0344828		PMT	PMT
Pseudoephedrine	90-82-4	3	0.0384615	0.0689655		PM-Pot T	PM-Pot T
Pyrithyldione	77-04-3	3	N.D.	0.0344828		not P	Not PMT
Pyrocatechol	120-80-9	3	0.269231	N.D.		not P	Not PMT
Pyrovalerone	3563-49-3	3	N.D.	0.0689655		PMT	PMT
Quinidine	56-54-2	3	N.D.	0.0689655		PMT	PMT
Salicylamide	65-45-2	3	N.D.	0.0344828		not P	Not PMT
Salicylanilide	87-17-2	3	0.0384615	N.D.		PMT	PMT
Salicylic acid	69-72-7	3	0.0769231	N.D.		not P	Not PMT
Sulpiride	15676-16-1	3	0.807692	1		PMT	PMT
Synephrine	94-07-5	3	N.D.	0.0689655		not P	Not PMT
Tebutam	35256-85-0	3	N.D.	0.655172		PMT	PMT
Temazepam	846-50-4	3	0.115385	0.241379		PM-Pot T	PM-Pot T
Terbinafine	91161-71-6	3	0.0384615	N.D.	yes	PMT	PMT
Terbumeton	33693-04-8	3	N.D.	0.0689655		PMT	PMT
Terbutaline	23031-25-6	3	N.D.	0.0689655		PM-Pot T	PM-Pot T
Terbuthylazine (TERBA)	5915-41-3	3	0.0769231	0.172414	yes	PMT	PMT
Terbuthylazine-2-hydroxy (Terbutmenton-desethyl)	66753-07-9	3	N.D.	0.0344828		PM-Pot T	PM-Pot T
Terbutryn	886-50-0	3	0.269231	0.344828	yes	PMT	PMT
Tetramisole	5036-02-2	3	0.0769231	0.172414		PMT	PMT
Tiaprofenic acid	33005-95-7	3	0.0769231	N.D.		PM-Pot T	PM-Pot T
TMA / Trimethoxyamphetamine (Trimethoxyamfetamine)	1082-88-8	3	0.192308	0.137931		not P	Not PMT
Tocainide	41708-72-9	3	0.153846	0.0344828		PM-Pot T	PM-Pot T
Tolperisone	728-88-1	3	0.0769231	0.137931		PMT	PMT
Tramadol	27203-92-5	3	0.5	0.137931	yes	PMT	PMT
Trenbolone	10161-33-8	3	N.D.	0.103448		PMT	PMT
Trimethoprim	738-70-5	3	0.0384615	0.137931	yes	PMT	PMT
Tri-n-butyl phosphate	126-73-8	3	0.615385	0.0689655		not P	Not PMT
Tuaminoheptane	123-82-0	3	0.923077	N.D.		not P	Not PMT
Vesamicol	22232-64-0	3	N.D.	0.0344828		PMT	PMT
Xylometazoline	526-36-3	3	N.D.	0.0344828		PMT	PMT
Z-10-Hydroxyamitriptyline	1159-82-6	3	N.D.	0.0689655		PMT	PMT
Zolpidem	82626-48-0	3	N.D.	0.0344828		PMT	PMT

## Sheet: 50% frequency or higher
Name	CAS	Confirmation level	Jan/Feb sampling	Jun/Jul sampling	Prioritization list	PMT classification	Category
1,3-di-o-tolylguanidine	97-39-2	2a	1	0.655172	yes	PM - Pot T	PM - Pot T
1,3-diphenylguanidine	102-06-7	2a	0.384615	0.8	yes	PM - Pot T	PM - Pot T
3,5-di-tert-butylsalicylic acid	19715-19-6	3	0.1	0.7		vMvP	vMvP
6:2FTSA	27619-97-2	2a	0.1	0.586207	yes	PM - Pot T	PM - Pot T
6-methoxy-m-toluidine (p-cresidine)	120-71-8	2a	0.346154	0.551724	yes	PMT	PMT
8-Hydroxychinolin (8-Hydroxyquinoline)	148-24-3	2a	0.75	0.79		vMvP	vMvP
Acesulfame	33665-90-6	2a	0.615385	0.724138		PMT	PMT
Acetamidoantipyrine	83-15-8	2a	0.538462	0.793103	yes	PMT	PMT
Amisulpride	71675-85-9	2a	0.423077	0.586207	yes	PMT	PMT
Azithromycin	83905-01-5	2a	0.5	0.310345	yes	PM - Pot T	PM - Pot T
Bisphenol S	80-09-1	2a	0.5	0.62069	yes	vMvP	vMvP
C12-LAS	69669-44-9	2a	1	1	yes	PM - Pot T	PM - Pot T
DEET / Diethyltoluamide	134-62-3	3	0.423077	0.689655	yes	vMvP	vMvP
Diclofenac	15307-86-5	3	0.423077	0.586207	yes	PM - Pot T	PM - Pot T
Dinoseb (Subitex)	88-85-7	3	0.730769	0.1	yes	vMvP	vMvP
e-caprolactam	105-60-2	2a	1	0.8		not P	Not PMT
Flecainide	54143-55-4	2a	0.07	0.655172		PMT	PMT
Flufenamic acid	530-78-9	2a	0.423077	0.655172		PMT	PMT
Lamotrigine	84057-84-1	2a	0.115385	0.517241	yes	PMT	PMT
Metformin	657-24-9	2a	0.5	0.344828	yes	PM - Pot T	PM - Pot T
Methyl 4-hydroxybenzoate	99-76-3	3	0.846154	0.689655		not P	Not PMT
Mexiletine	31828-71-4	3	0.192308	0.551724		not P	Not PMT
Naphtalene sulfonic acid	120-18-3	2a	0.192308	0.586207	yes	M - P? - T?	Potential PMT
Naproxen	22204-53-1	3	0.115385	0.793103	yes	MT - P?	Potential PMT
Nitrophenol, 4-	100-02-7	3	0.461538	0.896552	yes	PMT	PMT
O-Desmethylvenlafaxine (Desvenlafaxine)	93413-62-8	3	0.615385	0.896552		PMT	PMT
Perfluoro-n-heptanoic acid	375-85-9	2a	0.384615	0.758621	yes	PMT	PMT
Perfluoro-n-nonanoic acid	375-95-1	2a	0.0384615	0.62069	yes	PMT	PMT
Sulpiride	15676-16-1	3	0.807692	1		PMT	PMT
Tapentadol	175591-23-8	2a	0.653846	0.793103		PMT	PMT
Tiapride	51012-32-9	2a	0.576923	0.517241		PMT	PMT
Tramadol	27203-92-5	3	0.5	0.137931	yes	PMT	PMT
Tributoxyethyl phosphate	78-51-3	2a	0.730769	1	yes	PMT	PMT
Tri-n-butyl phosphate	126-73-8	3	0.615385	0.0689655		not P	Not PMT
Valdetamide	512-48-1	2a	0.692308	0.310345		not P	Not PMT
Venlafaxine	93413-69-5	2a	0.692308	0.8	yes	PMT	PMT
Xylenesulfonate	1300-72-7	2a	0.423077	0.551724		not T	Not PMT
