# Supplementary material for: Screening of Contaminants of Emerging Concern in Surface Water and Wastewater Effluents, Assisted by the Persistency-Mobility-Toxicity Criteria
Source: Molecules. 2022 Jun 18;27(12):3915. doi: 10.3390/molecules27123915 (PMC9227630; doi:10.3390/molecules27123915)
Supplement: Supplementary file 1 [file molecules-27-03915-s001.zip › ESM5.xlsx]

## Sheet: Info
ESM5: Details on the compounds identified in the suspect screening approach by sampling site in both sampling campaigns
Sampling points and dates are provided in ESM
Sampling points marked in bolds refer to combined results of grab and passive sampling
Compounds detected in each sample are codified as "1"

## Sheet: Jan_Feb sampling
Name	CAS	L1	L2	L3	L4	L5	M1	M2	M3	M4	M5	M6	M7	V1	V2	V3	V4	V5	V6	V7	V8	A1	A2	C1	W1	W2	W3
1,3-di-o-tolylguanidine	97-39-2	1	1	1	1	1	1	1	1	1	1	1	1	1	1	1	1	1	1	1	1	1	1	1	1	1	1
1,3-Diphenylguanidine	102-06-7									1								1		1	1	1	1	1	1	1	1
10-Hydroxycarbazepine	29331-92-8																						1		1	1
2-(2-dimethylamino)ethoxy)ethanol	1704-62-7		1	1		1			1		1	1	1					1				1	1	1
2,3-MDPEA / 2,3-Methylenedioxyphenethylamine	1484-85-1			1		1						1			1			1				1	1	1
2,4-Dinitrophenol	51-28-5														1			1		1
2,6-dimethylaniline	87-62-7					1	1															1	1	1
2C-E / 2,5-Dimethoxy-4-ethylphenethylamine	71539-34-9			1
2C-H / 2,5-Dimethoxyphenethylamine (Benzeneethanamine)	3600-86-0					1
2-hydroxy-Hydroquinone	533-73-3											1
3-Hydroxycotinine	34834-67-8																						1
4-(1-Phenylethyl)- benzene-1,3-diol	85-27-8																					1	1
4,4'-methylenebis(N- sec-butylcyclohexamine)	154279-60-4													1	1	1	1	1	1		1
4-Aminosalicylic acid	65-49-6														1		1	1		1		1	1	1
5-MeO-T / 5-Methoxytryptamine (Meksamin)	608-07-1																			1
6-methoxy-m-toluidine (p-cresidine)	120-71-8			1		1			1	1			1							1		1	1	1
6-Methylcoumarin	92-48-8						1
8-Chlorotheophylline	85-18-7																						1
3,5-di-tert-butylsalicylic acid	19715-19-6																								1	1	1
8-Hydroxychinolin (8-Hydroxyquinoline)	148-24-3	1	1	1	1	1	1	1	1	1	1	1	1		1		1	1		1		1	1	1	1	1	1
Acesulfame	33665-90-6	1	1	1		1	1	1	1	1	1	1								1		1	1		1	1	1
Acetamidoantipyrine	83-15-8	1	1				1	1	1	1	1	1								1			1	1	1	1	1
Acetaminophen (Paracetemol)	103-90-2	1	1				1	1	1	1	1	1								1		1	1	1
Acexamic acid	57-08-9			1		1							1									1	1	1
Aminotriazole	61-82-5									1										1
Amisulpride	71675-85-9							1	1	1			1							1		1	1	1	1	1	1
Amitriptyline	50-48-6																								1	1	1
Anatabine	2743-90-0										1						1	1
Atenolol	29122-68-7																								1	1	1
Atraton	1610-17-9	1	1			1	1		1			1					1	1
Atrazine-2-hydroxy (Hydroxyatrazine)	2163-68-0	1	1				1			1		1	1		1		1	1		1		1	1	1
Azithromycin	83905-01-5	1	1						1	1			1		1					1		1	1	1	1	1	1
Azoxystrobin	131860-33-8										1	1										1	1	1
Baicalein	491-67-8	1	1			1					1	1												1		1
Bamifylline	2016-63-9														1
Bentazone	25057-89-0	1	1																			1	1
Benzydamine	642-72-8																								1
Benzylnicotinate	94-44-0																								1
Betanidine	55-73-2			1		1
Bicalutamide	90357-06-5	1					1													1			1		1	1	1
Bisoprolol	66722-44-9																							1	1		1
Bisphenol S	80-09-1			1		1	1	1			1	1	1				1	1		1		1	1	1
bk-MBDB (Butylone)	802575-11-7			1
Boisvelone / Iso-E super	54464-57-2			1					1				1										1	1
Bornaprine	20448-86-6			1					1									1				1
C12-LAS	69669-44-9	1	1	1	1	1	1	1	1	1	1	1	1	1	1	1	1	1	1	1	1	1	1	1	1	1	1
Caffeine	58-08-2	1		1	1	1				1	1	1											1	1
Candesartan	139481-59-7																										1
Carbamazepine	298-46-4																					1	1	1	1
Carbamazepine 10,11-epoxide	36507-30-9												1									1	1		1
Carvone	99-49-0					1
Cathinone	71031-15-7		1											1	1	1		1	1	1
Celecoxib	169590-42-5																										1
Celiprolol	56980-93-9																									1
Chlortoluron (Chlorotoluron)	15545-48-9																									1
Citalopram	59729-33-8																								1	1	1
Clarithromycin	81103-11-9									1	1											1		1	1	1	1
Clopidogrel	113665-84-2																					1	1		1	1
Clopidol	2971-90-6	1	1
Cocaine	50-36-2	1	1				1	1	1	1	1	1								1		1				1
Codeine	76-57-3																									1
Cotinine	486-56-6			1		1																	1
Crotamiton	483-63-6													1									1
Crotetamide	6168-76-9	1		1		1	1	1			1	1								1		1	1	1
Cyclohexane-1,2-dicarboxylic anhydride	85-42-7								1	1						1	1				1	1	1
Cyclopentamine	102-45-4			1		1			1			1			1			1						1
Daphnetin	486-35-1				1							1								1			1
DEET / Diethyltoluamide	134-62-3		1	1	1	1					1	1										1	1		1	1	1
Desomorphine	427-00-9																						1
Dexketoprofen	22161-81-5											1	1												1	1	1
Dicamba	1918-00-9									1															1	1
Diclofenac	15307-86-5			1							1	1	1				1					1	1	1	1	1	1
Dicyclohexyl sulfosuccinate	23386-52-9					1					1	1											1
Diethofencarb	87130-20-9																								1
Dihydralazin	484-23-1					1	1
Dihydroergocryptine	25447-66-9						1			1
Dihydromorphine	509-60-4																					1	1	1
Dihyprylone	77-03-2										1											1
Dimethenamid (SAN 582H)	87674-68-8												1
Dimethoate	60-51-5																						1
Dimethyl-4-aminophenol	619-60-3			1		1				1			1							1				1
Dinoseb (Subitex)	88-85-7		1	1	1	1				1	1	1	1	1	1	1	1	1	1	1	1		1	1		1
Diphenylamine	122-39-4																					1	1
Diuron	330-54-1									1		1	1				1	1		1					1	1	1
Drofenine	1679-76-1										1	1					1
e-caprolactam	105-60-2	1	1	1	1	1	1	1	1	1	1	1	1	1	1	1	1	1	1	1	1	1	1	1	1	1	1
Embutramide	15687-14-6																									1
Emodin	518-82-1			1
Empenthrin	54406-48-3			1		1					1				1							1	1	1
Esculetin	305-01-1					1																1
Ethephon	16672-87-0			1
Ethopabate	59-06-3					1
Ethyl 4-hydroxybenzoate	120-47-8		1								1	1
Fenbutrazate	4378-36-3			1
Fendiline	13042-18-7											1												1
Fipronil	120068-37-3		1																			1	1		1	1	1
Flecainide	54143-55-4																								1	1
Fluconazole(II) (Diflucan)	86386-73-4																									1
Flufenamic acid	530-78-9	1	1				1					1	1									1	1	1	1	1	1
Furosemide	54-31-9																								1	1
Gemfibrozil	25812-30-0								1			1			1					1		1	1	1
Gentisic acid	490-79-9			1		1
Glucurolactone	32449-92-6			1		1					1	1										1	1
Guaifenesin	93-14-1				1						1
Heptaminol	543-15-7						1
Hexetylamine	20145-18-0		1		1	1		1				1		1	1		1	1	1	1	1			1
Hydrochlorothiazide	58-93-5	1																							1	1
Hydroxyethyl tetramethylpiperidinol	52722-86-8		1				1	1	1		1												1	1		1	1
Hymecromone	90-33-5			1	1	1					1	1			1							1	1	1	1	1	1
Ibuprofen	15687-27-1														1					1
Iopromide	73334-07-3																			1		1		1	1
Irbesartan	138402-11-6											1										1	1		1	1	1
Isoquinoline	119-65-3																						1
Isoxadifen-ethyl (AE F122006)	163520-33-0										1	1	1				1							1
Ketamine	6740-88-1																1
Lamotrigine	84057-84-1																								1	1	1
Levofloxacin	100986-85-4																									1
Levomethadone	125-58-6																								1
Levorphanol	77-07-6																									1	1
Lidocaine (Diocaine)	137-58-6																							1			1
Lorazepam	846-49-1																						1		1	1
Lormetazepam	848-75-9																								1	1	1
Lupanine	550-90-3																					1	1
MBC / Benomyl	17804-35-2																								1
Mecamylamine	60-40-2			1		1
Memantine	19982-08-2		1						1											1					1	1
Mepivacaine	22801-44-1																					1	1		1
Metalaxyl	57837-19-1		1
Metformin	657-24-9	1	1		1		1	1	1	1	1									1		1	1		1	1
Methcathinone (Ephedrone)	5650-44-2	1	1	1							1		1					1		1		1	1				1
Methyl 4-hydroxybenzoate	99-76-3	1	1	1		1	1			1	1	1		1	1	1	1	1	1	1	1	1	1	1	1	1	1
Metolachlor	51218-45-2		1	1			1	1	1	1	1	1			1							1	1	1
Mexiletine	31828-71-4														1						1	1	1				1
Minoxidil	38304-91-5																								1
N-(2-hydroxyethyl)-morpholin	622-40-2						1								1								1
N,N-dimethyl-1-adamantanamine	3717-40-6	1							1											1					1	1
Nanafrocine (Nanaomycin)	52934-83-5											1										1	1	1
Naphtalene sulfonic acid	120-18-3																					1	1	1	1	1
Naproxen	22204-53-1			1	1	1
Nicotine	54-11-5						1									1	1	1	1	1
Nimesulide	51803-78-2																					1
Nitrophenol, 4-	100-02-7			1		1					1	1	1				1					1	1	1	1	1	1
N-nitrosodiphenylamine	86-30-6																						1
Nortilidine	38677-94-0																								1	1
Octamylamine	502-59-0																			1
Octhilinone	26530-20-1			1		1					1	1
O-Desmethylvenlafaxine (Desvenlafaxine)	93413-62-8	1	1				1	1	1	1	1	1	1							1		1	1	1	1	1	1
O-DT / O-Desmethyltramadol	73986-53-5										1														1	1
Olmesartan	144689-24-7											1														1	1
Oxazepam	604-75-1																						1		1	1
PABA / para-aminobenzoic acid (4-Aminobenzoesaeure)	150-13-0														1
Paraxanthine	611-59-6										1	1								1		1	1	1
Perfluorobutane sulfonic acid	375-73-5																					1	1
Perfluorohexane sulfonic acid	355-46-4																			1
Perfluoro-n-decanoic acid	335-76-2																					1
Perfluoro-n-dodecanoic acid	307-55-1	1						1
Perfluoro-n-heptanoic acid	375-85-9		1	1			1								1		1	1		1		1	1		1
Perfluoro-n-nonanoic acid	375-95-1										1
Perfluoro-n-octanoic acid	335-67-1	1															1				1						1
Perfluorooctane sulfonic acid	1763-23-1												1							1		1	1
Phenazone	60-80-0																								1
Phendimetrazine	634-03-7																				1
Phenytoin	57-41-0																									1
Pilocarpine	92-13-7			1		1						1	1
Pindolol	13523-86-9						1											1
Piperine	94-62-2																								1
p-phenolsulfonic acid	98-67-9																					1	1
Pregabalin	148553-50-8			1		1							1									1	1	1		1	1
Propafenone	54063-53-5																								1	1
Propyl cresol (Thymol)	89-83-8					1					1	1
Propyphenazone	479-92-5																								1
Pseudoephedrine	90-82-4																									1
Pyrocatechol	120-80-9				1	1		1			1	1											1	1
Salicylanilide	87-17-2													1
Salicylic acid	69-72-7																						1	1
Sertraline	79617-96-2																								1
Sitagliptin	486460-32-6									1												1	1		1	1	1
Sulfadiazine (Silvadene)	68-35-9							1							1		1	1		1
Sulpiride	15676-16-1	1	1			1		1	1	1	1	1	1		1	1	1	1	1	1		1	1	1	1	1	1
Tapentadol	175591-23-8	1	1					1	1	1	1	1	1		1		1			1		1	1	1	1	1	1
Telmisartan	144701-48-4																								1	1
Temazepam	846-50-4																						1		1	1
Terbinafine	91161-71-6																						1
Terbuthylazine (TERBA)	5915-41-3												1										1
Terbutryn	886-50-0			1		1						1										1	1		1		1
Tetramisole	5036-02-2	1		1
Tiapride	51012-32-9	1	1	1		1		1	1	1	1	1	1							1		1	1	1	1
Tiaprofenic acid	33005-95-7			1									1
TMA / Trimethoxyamphetamine (Trimethoxyamfetamine)	1082-88-8			1		1							1										1	1
Tocainide	41708-72-9			1									1					1		1
Tolperisone	728-88-1																								1	1
Topiramate	97240-79-4																						1		1
TPPA / Triphenyl phosphate	115-86-6		1	1	1	1	1				1	1	1									1	1	1			1
Tramadol	27203-92-5	1	1				1	1	1	1										1		1	1	1	1	1	1
trans-10,11-Dihydroxy-10,11-dihydrocarbazepine	58955-93-4																					1			1	1
Trazodone	19794-93-5																								1
Tribromophenol	118-79-6														1					1
Tributoxyethyl phosphate	78-51-3	1	1	1	1	1	1		1	1	1	1	1					1		1		1	1	1	1	1	1
Trifluoromethanesulfonic acid	1493-13-6	1	1	1
Trimethoprim	738-70-5																									1
Tri-n-butyl phosphate	126-73-8	1		1			1	1		1	1	1	1	1						1		1	1	1	1	1	1
Tuaminoheptane	123-82-0	1	1		1	1	1	1	1	1	1	1		1	1	1	1	1	1	1	1	1	1	1	1	1	1
Umbelliferone	93-35-6			1		1				1	1	1	1							1				1
Usnic acid	125-46-2	1	1	1	1	1	1	1	1	1	1	1	1		1	1	1	1		1		1	1	1	1	1
Valdetamide	512-48-1		1	1	1	1		1	1	1	1		1	1	1		1	1	1	1		1	1		1
Valpromide	2430-27-5			1		1												1
Valsartan	137862-53-4																									1
Venlafaxine	93413-69-5	1	1				1	1	1	1	1	1	1		1		1			1		1	1	1	1	1	1
Warfarin	81-81-2																					1	1
Xylenesulfonate	1300-72-7	1						1	1	1	1	1								1		1	1			1	1
6:2FTSA	27619-97-2																								1	1	1

## Sheet: Jun_Jul sampling
Name	CAS	L1	L2	L3	L4	L5	M1	M2	M3	M4	M5	M6	M7	V1	V2	V3	V4	V5	V6	V7	V8	V9	A1	A2	C1	W1	W2	W3	W4	W5
1,3-Diethyl-1,3-diphenylurea	85-98-3						1	1
1,3-di-o-tolylguanidine	97-39-2	1	1	1	1	1	1	1	1	1	1	1						1	1	1	1		1	1	1	1
1,3-Diphenylguanidine	102-06-7‎	1	1	1	1	1	1	1	1	1	1	1	1	1	1		1	1	1	1		1	1	1	1	1	1		1	1
10-Hydroxycarbazepine	29331-92-8	1																					1	1		1	1	1	1	1
2-(2-dimethylamino)ethoxy)ethanol	1704-62-7	1	1		1			1		1	1		1	1			1	1		1
2,2'-dimethyl-4,4'- methylenebis(cyclo- hexylamine)	6864-37-5																						1	1	1	1	1	1	1	1
2,3,5,6-Tetrachlorophenol	935-95-5																												1
2,3-MDPEA / 2,3-Methylenedioxyphenethylamine	1484-85-1			1								1
2,4,5-Trichlorophenol	95-95-4																						1	1
2,4-D / 2,4-Dichlorophenoxyacetic acid	94-75-7																							1
2,4-dichlorophenol	120-83-2																												1
2,4-Dinitrophenol	51-28-5													1									1	1
2,6-dimethylaniline	87-62-7			1				1		1		1	1	1			1	1						1
2C-E / 2,5-Dimethoxy-4-ethylphenethylamine	71539-34-9	1								1
2C-H / 2,5-Dimethoxyphenethylamine (Benzeneethanamine)	3600-86-0	1	1					1		1
2C-P / 2,5-Dimethoxy-4-propylphenethylamine	207740-22-5																1			1
3,4,5,6-Tetrahydrophthalic acid anhydride	2426-02-0																						1	1	1
3,4-Dimethoxyphenylglyoxylic acid	4732-70-1																												1
3,4-DMMA / 3,4-Dimethoxymethamphetamine (3,4-Dimethoxymethamfetamine)	33236-61-2														1		1	1
3,5-di-tert-butylsalicylic acid	19715-19-6	1	1	1	1	1	1	1	1	1	1	1	1	1	1	1	1	1		1			1	1	1	1	1	1	1	1
3-Hydroxycotinine	34834-67-8				1	1																	1
3-Hydroxyphenylacetic acid	621-37-4		1	1	1	1				1	1	1		1	1		1	1					1	1
4-aminophenol	123-30-8	1						1		1	1	1	1	1	1		1	1					1	1
4-Benzamidosalicylic acid	13898-58-3	1	1
4-MeO-DMT / 4-Methoxy-DMT	3965-97-7		1
4'-MePPP / 4'-Methyl-α-pyrrolidinopropiophenone (MPPP)	28117-80-8				1	1						1	1
4-Methyl-2-oxopentanoic acid	816-66-0									1
4-Methylaminorex	3568-94-3			1
4-vinylpyridine	100-43-6																						1	1
5-Hydroxypropafenone	86384-10-3																												1
6:2FTSA	27619-97-2	1	1	1	1	1		1					1	1	1			1		1	1	1	1	1					1	1
6-methoxy-m-toluidine (p-cresidine)	120-71-8		1			1				1	1		1		1		1		1	1	1		1	1			1	1	1	1
8-Chlorotheophylline	85-18-7																										1		1	1
8-Hydroxychinolin (8-Hydroxyquinoline)	148-24-3	1	1	1	1	1	1	1		1	1	1	1	1		1	1	1	1	1		1	1	1	1	1	1	1	1	1
Acesulfame	33665-90-6	1	1		1	1	1	1	1	1	1	1	1		1		1						1	1	1	1	1	1	1	1
Acetamidoantipyrine	83-15-8	1	1				1	1	1	1	1	1	1	1	1		1	1		1		1	1	1	1	1	1	1	1	1
Acetaminophen (Paracetemol)	103-90-2															1				1						1	1
Acetohexamide	968-81-0	1	1																	1
Alfuzosin	81403-80-7																												1
Alprenolol	13655-52-2																						1			1
Amantadine	768-94-5	1												1						1			1	1		1		1
Amfepramone (N,N-Diethylcathinone)	90-84-6												1
Aminocarb	2032-59-9			1							1	1	1	1			1	1
Aminorex	2207-50-3																	1
Amisulpride	71675-85-9	1					1	1	1		1	1	1		1					1			1	1	1	1	1	1	1	1
Amitriptyline	50-48-6	1																								1	1	1	1	1
Anatabine	2743-90-0			1	1												1	1									1
Antazoline	91-75-8																													1
Atenolol	29122-68-7	1								1							1							1		1	1	1	1	1
Atraton	1610-17-9					1																	1	1	1
Atrazine-2-hydroxy (Hydroxyatrazine)	2163-68-0												1							1			1	1	1
Azithromycin	83905-01-5	1								1													1	1		1	1	1	1	1
Azoxystrobin	131860-33-8			1	1	1					1	1	1										1	1	1	1	1		1	1
Baicalein	491-67-8	1	1			1		1	1		1	1	1			1	1			1			1	1	1	1	1
Bamethan	3703-79-5			1							1	1
Bamifylline	2016-63-9				1					1	1	1						1					1	1
Bentazone	25057-89-0																							1
Benzoylecgonine	519-09-5																			1			1		1		1
Benzydamine	642-72-8																									1	1
Benzyl dimethylamine	103-83-3																						1
Betanidine	55-73-2									1																	1
Bicalutamide	90357-06-5																												1	1
Bisoprolol	66722-44-9		1																							1	1	1	1	1
Bisphenol S	80-09-1			1	1	1	1	1			1	1	1	1	1		1			1	1	1	1	1	1					1
bk-MBDB (Butylone)	802575-11-7																				1
Boisvelone / Iso-E super	54464-57-2		1					1		1				1	1		1	1		1
Bufexamac	2438-72-4		1		1	1		1		1							1
Bupropion (Amfebutamone)	34911-55-2																										1		1	1
Butalbital	77-26-9					1
C12-LAS	69669-44-9																									1			1	1
Caffeine	58-08-2	1		1	1	1	1	1	1	1	1	1	1			1							1
Candesartan	139481-59-7																										1	1
Caproylresorcinol	3144-54-5							1		1				1
Carbamazepine	298-46-4																						1	1		1	1		1	1
Carbamazepine 10,11-epoxide	36507-30-9	1																						1		1	1		1	1
Cathinone	71031-15-7				1	1		1			1	1	1	1	1		1	1						1
Celecoxib	169590-42-5		1																				1				1		1	1
Celiprolol	56980-93-9	1																								1	1		1	1
Chlortalidone	77-36-1																						1	1			1		1	1
Citalopram	59729-33-8	1																								1	1	1	1	1
Clarithromycin	81103-11-9	1			1																					1		1	1	1
Clopidogrel	113665-84-2	1																								1	1	1	1	1
Clopidol	2971-90-6	1	1																	1				1			1
Clothianidin	210880-92-5	1	1
Cocaine	50-36-2		1	1		1						1											1		1		1
Codeine	76-57-3																													1
Cotinine	486-56-6			1	1						1		1										1
Crotetamide	6168-76-9				1	1					1	1	1							1			1	1
Cyclobenzaprine	303-53-7																										1
Cyclohexane-1,2-dicarboxylic anhydride	85-42-7																						1	1
Daminozide	1596-84-5																							1
Daphnetin	486-35-1											1
Dapson	80-08-0																						1
DEET / Diethyltoluamide	134-62-3	1	1		1	1		1		1	1	1	1		1		1	1		1			1	1		1	1	1	1	1
Demoxepam	963-39-3	1																											1	1
DEP / Diethyl phthalate	84-66-2					1					1	1	1				1			1			1		1
Desacetylmetipranolol	57193-14-3									1
Desalkyldisopyramide	38236-46-3																											1
Dexamethasone	50-02-2																							1
Dexketoprofen	22161-81-5		1		1	1						1	1
Diazepam	439-14-5																			1
Dicamba	1918-00-9	1	1							1										1			1	1			1		1
Diclofenac	15307-86-5	1	1		1	1		1		1	1	1	1										1	1	1	1	1	1	1	1
Dicyclohexyl sulfosuccinate	23386-52-9																			1
Diethofencarb	87130-20-9																									1	1	1	1	1
Dihexyverine	561-77-3	1						1		1		1					1
Diltiazem	42399-41-7																									1
Dimetamphetamine (Dimetamfetamine)	17279-39-9												1
Dimethenamid (SAN 582H)	87674-68-8																							1
Dimethomorph(E)	110488-70-5									1	1	1											1	1
Dimethyl-4-aminophenol	619-60-3											1					1		1	1			1	1
Dimoxystrobin	149961-52-4																						1	1
Dinoseb (Subitex)	88-85-7																									1			1	1
Dioxybenzone	131-53-3			1	1		1	1		1	1		1				1						1	1	1
Diphenylmethoxyacetic acid	21409-25-6																						1	1
Disopyramide	3737-09-5																											1
Disulfiram	97-77-8																						1
Diuron	330-54-1	1						1		1		1					1	1		1			1	1		1	1	1	1	1
Doxepin	1668-19-5			1
Doxylamine	469-21-6	1																					1	1		1	1		1	1
Drofenine	1679-76-1							1		1
e-caprolactam	105-60-2	1	1	1	1	1	1	1	1	1	1	1	1	1	1		1	1		1	1		1	1	1	1	1	1	1	1
Embutramide	15687-14-6																			1		1				1
Empenthrin	54406-48-3		1					1							1		1	1		1
Eprosartan	133040-01-4																									1	1
Erythromycin	114-07-8																													1
Etafedrine	48141-64-6	1
Etamivan	304-84-7			1									1
Etodolac	41340-25-4																						1	1	1				1
Eugenol	97-53-0																									1
Fenbufen	36330-85-5		1
Fenbutrazate	4378-36-3	1
Fenoprofen	31879-05-7	1	1														1
Fexofenadine	83799-24-0																												1	1
Fipronil	120068-37-3	1																		1			1	1		1	1	1	1	1
Flecainide	54143-55-4	1	1						1	1	1	1	1	1	1	1				1			1	1	1	1	1	1	1	1
Fluconazole(II) (Diflucan)	86386-73-4																			1			1	1		1	1	1	1	1
Flufenamic acid	530-78-9	1	1	1	1			1	1	1	1	1	1							1			1	1	1	1	1	1	1	1
Furosemide	54-31-9																												1
Gabapentin	60142-96-3																									1	1
Gentisic acid	490-79-9																			1
Gossypol	303-45-7			1
Guaifenesin	93-14-1																				1
Heptaminol	543-15-7																						1
Hexetylamine	20145-18-0	1							1	1				1			1			1	1	1
Hydrochlorothiazide	58-93-5	1	1																				1	1			1
Hydroxybupropion	357399-43-0	1																					1	1	1		1		1
Hydroxyethyl tetramethylpiperidinol	52722-86-8				1						1	1	1										1
Ibuprofen	15687-27-1																										1
Imidacloprid	138261-41-3	1	1																	1							1
Indole	120-72-9	1	1
Iopromide	73334-07-3																			1			1	1
Irbesartan	138402-11-6	1	1					1		1		1	1							1			1	1		1	1	1	1	1
Irgarol (Cybutryne)	28159-98-0																	1
Ketamine	6740-88-1																							1					1
Ketoprofen	22071-15-4																									1
Lamotrigine	84057-84-1	1	1					1		1	1	1	1										1	1	1	1	1	1	1	1
Lansoprazole	103577-45-3																												1
Levetiracetam	102767-28-2		1		1	1							1
Levofloxacin	100986-85-4																										1
Lidocaine (Diocaine)	137-58-6	1						1				1											1		1	1				1
Lorazepam	846-49-1	1	1																				1	1		1	1	1	1	1
Lormetazepam	848-75-9	1	1					1		1																1	1	1
Losartan	114798-26-4																						1	1		1			1	1
Lupanine	550-90-3																								1
Maprotiline	10262-69-8																			1						1	1	1
Memantine	19982-08-2		1																				1	1	1	1	1		1	1
Mephenytoin	50-12-4																									1	1
Mepivacaine	22801-44-1																													1
Metalaxyl	57837-19-1	1	1							1			1											1
Metamfepramone (N,N-Dimethylcathinone)	15351-09-4	1		1						1				1		1													1
Metformin	657-24-9	1	1					1	1	1	1									1				1		1	1
Methadone	76-99-3																									1
Methamphetamine (Metamfetamine) (Deoxyephedrine)	537-46-2																							1	1
Methcathinone (Ephedrone)	5650-44-2	1		1	1					1	1		1	1	1		1	1	1								1
Methoxamine	390-28-3									1										1
Methyl 4-hydroxybenzoate	99-76-3	1	1	1	1	1		1		1	1	1	1	1	1	1	1	1		1			1	1	1				1
Metolachlor	51218-45-2			1	1	1				1	1	1	1							1			1	1	1
Metoprolol	37350-58-6	1																									1		1
Mexiletine	31828-71-4	1	1											1	1	1	1	1	1		1		1	1	1	1	1		1	1
Minoxidil	38304-91-5																									1
Mirtazapine	61337-67-5	1																								1	1		1
MXE / Methoxetamine	1239908-48-5													1
N-(2-hydroxyethyl)-morpholin	622-40-2					1								1			1			1
N-(2-Hydroxyphenyl)piperazine	1011-17-2				1	1					1		1										1
N,N-dimethyl-1-ada- mantanamine	3717-40-6	1	1																				1	1		1	1		1	1
Nanafrocine (Nanaomycin)	52934-83-5					1					1
Naphtalene sulfonic acid	120-18-3	1	1	1	1		1	1	1		1	1	1	1	1								1	1	1	1				1
Naproxen	22204-53-1		1	1	1	1	1	1	1	1	1	1	1	1	1	1	1						1	1	1	1	1	1	1	1
N-Desalkylverapamil (D 617)	34245-14-2																									1			1	1
Nicethamide	59-26-7			1								1
Nicotine	54-11-5			1								1				1								1	1
Nicotinyl alcohol	100-55-0																1			1
Niflumic acid	4394-00-7	1																					1	1
Nitrophenol, 4-	100-02-7	1	1	1	1	1	1	1	1	1	1	1	1	1	1	1	1	1		1			1	1	1	1	1	1	1	1
Octamylamine	502-59-0																						1
O-Desmethylvenlafaxine (Desvenlafaxine)	93413-62-8	1	1	1	1		1	1	1	1	1	1	1		1	1	1		1	1	1	1	1	1	1	1	1	1	1	1
O-DT / O-Desmethyltramadol	73986-53-5	1																						1			1
o-Hydroxyhippuric acid	487-54-7										1
Olmesartan	144689-24-7	1																								1	1	1	1
Omeprazole	73590-58-6																												1	1
o-toluenesulfonamide	88-19-7												1
Oxazepam	604-75-1																						1	1		1	1	1
Oxcarbazepine	28721-07-5	1																								1	1	1	1
Oxybenzone	131-57-7			1	1						1	1	1										1	1	1
Pentoxifylline	6493-05-6																							1				1		1
Pentoxifylline (dihydro-)	100324-81-0																													1
Perfluorobutane sulfonic acid	375-73-5																						1	1
Perfluorohexane sulfonic acid	355-46-4											1								1
Perfluoro-n-decanoic acid	335-76-2	1								1	1	1								1			1	1
Perfluoro-n-dodecanoic acid	307-55-1																							1
Perfluoro-n-heptanoic acid	375-85-9	1	1	1	1	1	1	1	1	1	1		1	1	1	1							1	1	1	1	1	1	1	1
Perfluoro-n-hexanoic acid	307-24-4			1	1	1			1		1		1	1	1	1				1			1	1		1		1
Perfluoro-n-nonanoic acid	375-95-1		1	1	1	1	1	1	1		1	1	1	1		1	1						1		1	1	1	1
Perfluoro-n-octanoic acid	335-67-1		1	1	1				1		1		1	1	1	1							1	1		1
Perfluorooctane sulfonic acid	1763-23-1																			1
Phenazone	60-80-0																									1
Phendimetrazine	634-03-7					1					1										1			1
Phenmedipham	13684-63-4																				1
Phenylephrine	1477-63-0							1					1										1
Pilocarpine	92-13-7				1																						1		1
Piridoxilate	17692-44-3														1		1
Piroxicam	36322-90-4																												1
p-phenolsulfonic acid	98-67-9				1									1	1		1						1	1	1		1
Pregabalin	148553-50-8	1	1					1		1				1			1	1		1
Prenalterol	57526-81-5	1	1									1					1
Procaine (Novocaine)	59-46-1			1		1
Proglumide	6620-60-6									1
Promecarb	2631-37-0																	1
Propafenone	54063-53-5																							1		1	1	1	1	1
Propanil	709-98-8			1	1	1					1	1	1										1	1	1
Propisochlor	86763-47-5										1													1
Propranolol	525-66-6																									1	1		1	1
Propyphenazone	479-92-5																							1		1
Protopine	130-86-9																						1
Pseudoephedrine	90-82-4																						1				1
p-toluidine	106-49-0	1	1								1						1
Pyrithyldione	77-04-3				1
Pyrovalerone	3563-49-3		1																							1
Quinidine	56-54-2																												1	1
Rifaximin	80621-81-4																										1
Ritonavir	155213-67-5																											1		1
Salicylamide	65-45-2																													1
Sertraline	79617-96-2																									1	1		1
Sitagliptin	486460-32-6	1						1				1								1			1	1	1	1	1	1	1	1
Sotalol	3930-20-9																						1	1		1			1	1
Sulfadiazine (Silvadene)	68-35-9						1
Sulfapyridine	144-83-2	1
Sulpiride	15676-16-1	1	1	1	1	1	1	1	1	1	1	1	1	1	1	1	1	1	1	1	1	1	1	1	1	1	1	1	1	1
Synephrine	94-07-5									1										1
Tapentadol	175591-23-8	1	1	1	1		1	1	1	1		1	1		1	1	1		1	1			1	1	1	1	1	1	1	1
Tebutam	35256-85-0	1	1	1	1		1		1	1	1	1		1					1	1	1	1	1	1		1		1		1
Telmisartan	144701-48-4	1																					1	1			1	1	1	1
Temazepam	846-50-4	1																						1		1	1	1	1	1
Terbumeton	33693-04-8																									1		1
Terbutaline	23031-25-6							1		1
Terbuthylazine (TERBA)	5915-41-3									1										1			1	1	1
Terbuthylazine-2-hydroxy (Terbutmenton-desethyl)	66753-07-9												1
Terbutryn	886-50-0					1						1								1			1	1	1	1	1		1	1
Tetramisole	5036-02-2																						1			1	1	1		1
Thiamethoxam	153719-23-4	1	1		1					1																1	1	1
Tiapride	51012-32-9	1	1					1		1		1	1							1			1	1	1	1	1	1	1	1
Ticlopidine	55142-85-3																													1
Tilidine	20380-58-9																										1
TMA / Trimethoxyamphetamine (Trimethoxyamfetamine)	1082-88-8													1	1			1		1
Tocainide	41708-72-9																			1
Tolperisone	728-88-1		1																					1			1			1
Topiramate	97240-79-4	1	1										1							1			1	1		1	1	1	1	1
Torasemide	56211-40-6																									1
TPPA / Triphenyl phosphate	115-86-6			1	1	1						1		1											1	1	1	1	1	1
Tramadol	27203-92-5																							1			1		1	1
trans-10,11-Dihydroxy-10,11-dihydrocarbazepine	58955-93-4	1	1					1		1		1	1										1	1	1	1	1	1	1	1
Trazodone	19794-93-5																						1	1		1			1	1
Trenbolone	10161-33-8	1													1			1
Tribromophenol	118-79-6		1		1							1	1	1	1		1	1		1			1	1
Tributoxyethyl phosphate	78-51-3	1	1	1	1	1	1	1	1	1	1	1	1	1	1	1	1	1	1	1	1	1	1	1	1	1	1	1	1	1
Trifluoromethanesulfonic acid	1493-13-6	1	1			1																	1	1		1
Trimethoprim	738-70-5	1																		1						1			1
Tri-n-butyl phosphate	126-73-8																						1	1
Valdetamide	512-48-1	1	1					1		1		1		1	1			1		1
Valpromide	2430-27-5	1	1					1		1				1	1		1	1
Valsartan	137862-53-4																												1	1
Venlafaxine	93413-69-5	1	1		1	1	1	1	1	1	1	1	1			1				1	1	1	1	1	1	1	1	1	1	1
Vesamicol	22232-64-0																									1
Xylenesulfonate	1300-72-7	1	1	1			1		1	1			1			1							1	1	1	1	1	1	1	1
Xylometazoline	526-36-3							1
Z-10-Hydroxyamitriptyline	1159-82-6																										1		1
Zolpidem	82626-48-0							1
